# Supplementary material for: Integrated Genomic and Epigenomic Analysis of Breast Cancer Brain Metastasis
Source: PLoS One. 2014 Jan 29;9(1):e85448. doi: 10.1371/journal.pone.0085448 (PMC3906004; doi:10.1371/journal.pone.0085448)
Supplement: File S1 — Supporting figures and tables. Figure S1: Combined Network for Upstream Analysis of FOXM1 and TBX2. The downstream genes connected to FOXM1 and TBX2 were illustrated as a network in IPA. The mRNA expression ratios are listed below the gene nodes. The legend within figure describes the node and edge color keys. Figure S2: Word Cloud Analysis of Cluster Enrichments. We have used word clouds to visually summarize the textual results from the enrichment analysis of each gene cluster as observed in Figure 3. The results were generated using www.wordle.net web resource. The larger the word, the more times it is mentioned in the enrichment categories. Supplementary Tables in File S1. Table S1a. Table S1b. Table S2. Table S3a. Table S3b. Table S4a. Figure S1. Table S4b. Table S5a–b. Table S6a–b. Table S7. Table S8a–f. Table S9a–f. Figure S2. Table S10. Table S11a–c. Table S11d. Table S12. Table S13. Table S14. (ZIP) [file pone.0085448.s001.zip]

Archive with 33 entries (32 files):
- Supplementary Figure S1.tif
- __MACOSX/
- __MACOSX/._Supplementary Figure S1.tif
- Supplementary Figure S2.tif
- __MACOSX/._Supplementary Figure S2.tif
- Supplementary Table S10.pdf
- Supplementary Table S11a.pdf
- Supplementary Table S11b.pdf
- Supplementary Table S11c.pdf
- Supplementary Table S11d.pdf
- Supplementary Table S12.pdf
- Supplementary Table S13.pdf
- Supplementary Table S14.pdf
- Supplementary Table S1a.pdf
- Supplementary Table S1b.pdf
- Supplementary Table S2.pdf
- Supplementary Table S3a.pdf
- Supplementary Table S3b.pdf
- Supplementary Table S4a.pdf
- Supplementary Table S4b.pdf
- Supplementary Table S5a.pdf
- Supplementary Table S5b.pdf
- Supplementary Table S6a.pdf
- Supplementary Table S6b.pdf
- Supplementary Table S7.pdf
- Supplementary Table S8a.pdf
- Supplementary Table S8b.pdf
- Supplementary Table S8c.pdf
- Supplementary Table S8d.pdf
- Supplementary Table S8e.pdf
- Supplementary Table S8f.pdf
- Supplementary Table S9.xlsx
- __MACOSX/._Supplementary Table S9.xlsx
