# Supplementary material for: Integrated Genomic and Epigenomic Analysis of Breast Cancer Brain Metastasis
Source: PLoS One. 2014 Jan 29;9(1):e85448. doi: 10.1371/journal.pone.0085448 (PMC3906004; doi:10.1371/journal.pone.0085448)
Supplement: File S1 — Supporting figures and tables. Figure S1: Combined Network for Upstream Analysis of FOXM1 and TBX2. The downstream genes connected to FOXM1 and TBX2 were illustrated as a network in IPA. The mRNA expression ratios are listed below the gene nodes. The legend within figure describes the node and edge color keys. Figure S2: Word Cloud Analysis of Cluster Enrichments. We have used word clouds to visually summarize the textual results from the enrichment analysis of each gene cluster as observed in Figure 3. The results were generated using www.wordle.net web resource. The larger the word, the more times it is mentioned in the enrichment categories. Supplementary Tables in File S1. Table S1a. Table S1b. Table S2. Table S3a. Table S3b. Table S4a. Figure S1. Table S4b. Table S5a–b. Table S6a–b. Table S7. Table S8a–f. Table S9a–f. Figure S2. Table S10. Table S11a–c. Table S11d. Table S12. Table S13. Table S14. (ZIP) [file pone.0085448.s001.zip › Supplementary Table S9.xlsx]

## Sheet: Table S9a
Supplementary Table 9a. Summary report of analysis of genes associated with Cluster 1 in Supplementary Table 6a-f using ToppGene Suite
Column Description
Category	Gene Set category for the ToppCluster Gene Set Library.
ID	The specific ID of the Gene Set that is enriched in the database.
Name	The systematic name of the Gene Set, which is typically viewed as the study from which the gene set originated.
Source	The specific database that the Gene Sets and categories were taken from.
P-value	The p-value for the enrichrichment of the gene set within the gene list.
Hit Count in Query List	The number of genes in the gene list that are in the Gene Set.
Hit Count in Genome	The total number of genes in the Gene Set.
Hit in Query List	List of genes in the dataset that belong to the specific Gene Set.
Category	ID	Name	Source	P-value	Hit Count in Query List	Hit Count in Genome	Hit in Query List
Coexpression	18425577-TableS3a	Human Breast_Creighton09_594genes	GeneSigDB	2.428e-29	38	443	RET,RBM47,SLC22A5,MAST4,POLD4,KIAA0232,ARFIP2,CA12,SUOX,LRRC48,GALNT10,TLE3,APBB2,MAGED2,FAM179B,TSC22D3,CPEB3,P4HTM,SELENBP1,ANKRA2,SLC7A8,REPS2,GPD1L,DALRD3,NDFIP1,ANXA9,ZMYND10,CHST15,CIRBP,WFS1,RABEP1,TCEAL4,WWP1,FBXL5,FAM174B,TMBIM6,LRBA,NME3
Coexpression	18662380-S3-ESR1	Human Breast_Wirapati08_288genes_ESR1_Module	GeneSigDB	6.89e-27	31	276	RBM47,SLC22A5,KIAA0232,FAM174A,CA12,BCAS4,APBB2,MAGED2,CDK17,P4HTM,RNF103,ANKRA2,TCEAL1,ERBB3,REPS2,GPD1L,ANXA9,ZMYND10,CIRBP,WFS1,RABEP1,TCEAL4,WWP1,FAM174B,TMBIM6,THSD4,LRBA,TMC4,NME3,CYB5R1,CCDC96
Coexpression	CHARAFE_BREAST_CANCER_LUMINAL_VS_MESENCHYMAL_UP	Genes up-regulated in luminal-like breast cancer cell lines compared to the mesenchymal-like ones.	MSigDB: C2.cgp	6.868e-23	33	446	RBM47,CERS6,ARFIP2,MARVELD2,CA12,GPR160,SUOX,ATP6AP1,TLE3,C11orf52,ZNF467,ARRDC1,TSC22D3,P4HTM,SELENBP1,RNF103,ERBB3,SLC7A8,SERF2,EPS8L1,GPD1L,ANXA9,TADA2B,MMEL1,CIRBP,MCF2L,WFS1,MEGF9,FAM174B,TMBIM6,TMC4,NME3,PCDH1
Coexpression	FARMER_BREAST_CANCER_BASAL_VS_LULMINAL	Genes which best discriminated between two groups of breast cancer according to the status of ESR1 and AR [Gene ID=2099, 367]: basal (ESR1- AR-) and luminal (ESR1+ AR+).	MSigDB: C2.cgp	7e-22	29	329	RET,RBM47,SPRED2,KIF16B,KIAA0232,CERS6,CA12,GALNT10,FYCO1,APBB2,MAGED2,TSC22D3,CDK17,P4HTM,TCEAL1,SLC7A8,GPD1L,DALRD3,ANXA9,LASP1,CIRBP,WFS1,RABEP1,TCEAL4,WWP1,FBXL5,FAM174B,LRBA,NME3
Coexpression	20368555-TS-1	Human Breast_Barry10_1022genes	GeneSigDB	1.041e-20	39	815	RBM47,ARFIP1,SLC22A5,KIF16B,MAST4,POLD4,KIAA0232,CA12,SUOX,LRRC48,GALNT10,TLE3,APBB2,MAGED2,FAM179B,P4HTM,SELENBP1,ANKRA2,TCEAL1,ERBB3,SLC7A8,GPD1L,DALRD3,SPG11,ANXA9,ZMYND10,CHST15,P2RX4,CIRBP,WFS1,RABEP1,TCEAL4,WWP1,FBXL5,TMBIM6,THSD4,LRBA,NME3,NEK11
Coexpression	CHARAFE_BREAST_CANCER_LUMINAL_VS_BASAL_UP	Genes up-regulated in luminal-like breast cancer cell lines compared to the basal-like ones.	MSigDB: C2.cgp	2.161e-20	29	371	SLC4A8,KIAA0232,CERS6,ARFIP2,CA12,GPR160,ATP8B1,ATP6AP1,TLE3,ZNF467,MAGED2,P4HTM,RNF103,ERBB3,SLC7A8,SERF2,EPS8L1,SEC16A,GPD1L,ANXA9,TADA2B,CERS2,CIRBP,WFS1,ERGIC1,MEGF9,TMBIM6,THSD4,NME3
Coexpression	SMID_BREAST_CANCER_BASAL_DN	Genes down-regulated in basal subtype of breast cancer samles.	MSigDB: C2.cgp	6.259e-18	34	692	RET,SLC4A8,RBM47,PBLD,KIF16B,N4BP2L2,MAST4,POLD4,CERS6,CA12,GALNT10,BCAS4,SORD,APBB2,MAGED2,SELENBP1,TTC12,ERBB3,SLC7A8,EPS8L1,REPS2,GPD1L,ANXA9,ZMYND10,ELF1,MCF2L,RABEP1,TCEAL4,WWP1,MEGF9,FAM174B,LRBA,NME3,C4orf34
Coexpression	VANTVEER_BREAST_CANCER_ESR1_UP	Up-regulated genes from the optimal set of 550 markers discriminating breast cancer samples by ESR1 [Gene ID=2099] expression: ER(+) vs ER(-) tumors.	MSigDB: C2.cgp	4.869e-14	17	142	RBM47,KIF16B,MAST4,MAN2B2,KIAA0232,CA12,MAGED2,FAM179B,RNF103,TCEAL1,ERBB3,GPD1L,CIRBP,FAM174B,TMBIM6,LRBA,CYB5R1
Coexpression	16288205-GeneTable3	Human Breast_Charafe-Jauffret06_1309genes	GeneSigDB	4.568e-11	30	886	RBM47,ARFIP2,MARVELD2,CA12,GPR160,SUOX,ATP6AP1,TLE3,ZNF467,ARRDC1,TSC22D3,P4HTM,SELENBP1,RNF103,ERBB3,SLC7A8,EPS8L1,GPD1L,ANXA9,TADA2B,MMEL1,CIRBP,MCF2L,WFS1,MEGF9,FAM174B,TMBIM6,TMC4,NME3,PCDH1
Coexpression	18381933-SuppTableS4	Human Breast_Vincent-Salomon08_1001genes	GeneSigDB	9.538e-11	28	781	RET,N4BP2L2,MAST4,CA12,ATP8B1,SUOX,ATP6AP1,TLE3,LCMT2,APBB2,FAM179B,FUCA1,P4HTM,SELENBP1,TCEAL1,NDFIP1,ANXA9,P2RX4,CIRBP,WFS1,RABEP1,TCEAL4,WWP1,FBXL5,LRBA,NME3,IL13RA1,CYB5R1
Coexpression	16651414-Supp4	Human Breast_Bertucci06_527genes	GeneSigDB	1.691e-10	20	356	SPRED2,PBLD,CA12,ATP8B1,GALNT10,APBB2,MAGED2,TSC22D3,RNF103,SEC16A,GPD1L,DALRD3,ELMOD2,CIRBP,WFS1,MEGF9,FAM174B,THSD4,LRBA,IL13RA1
Coexpression	19010862-TableS1	Human Breast_Laere08_263genes	GeneSigDB	3.876e-09	15	199	MAST4,MARVELD2,CA12,APBB2,P4HTM,FSIP1,ERBB3,SLC7A8,ANXA9,CIRBP,WFS1,THSD4,TMC4,NME3,CYB5R1
Coexpression	16115903-TableS1	Human Breast_Rouzier05_298genes_4classes	GeneSigDB	4.033e-09	17	280	SH3BP4,KIF16B,CA12,GALNT10,APBB2,MAGED2,TSC22D3,TCEAL1,ERBB3,ANXA9,LASP1,CIRBP,WWP1,FBXL5,TMBIM6,NME3,CYB5R1
Coexpression	16288205-GeneTable2	Human Breast_Charafe-Jauffret06_1233genes	GeneSigDB	1.032e-08	26	809	SLC4A8,KIAA0232,ARFIP2,CA12,GPR160,ATP8B1,ATP6AP1,TLE3,ZNF467,MAGED2,P4HTM,RNF103,ERBB3,SLC7A8,EPS8L1,SEC16A,GPD1L,ANXA9,TADA2B,CIRBP,WFS1,ERGIC1,MEGF9,TMBIM6,THSD4,NME3
Coexpression	SMID_BREAST_CANCER_RELAPSE_IN_BRAIN_DN	Genes down-regulated in brain relapse of breast cancer.	MSigDB: C2.cgp	2.303e-07	10	84	RET,SLC4A8,RBM47,N4BP2L2,MAST4,CA12,GALNT10,SELENBP1,ERBB3,SLC7A8
Coexpression	YANG_BREAST_CANCER_ESR1_UP	Genes up-regulated in early primary breast tumors expressing ESR1 [Gene ID=2099] vs the ESR1 negative ones.	MSigDB: C2.cgp	2.621e-07	7	25	KIAA0232,CA12,MAGED2,P4HTM,ANXA9,CIRBP,WFS1
Coexpression	18698033-tableS1-ESR1	Human Breast_Desmedt08_469genes_ESR1_Module	GeneSigDB	8.539e-07	18	450	RBM47,KIF16B,MAN2B2,NR2E3,CA12,SORD,APBB2,TTC12,OVGP1,REPS2,GPD1L,ANXA9,ZMYND10,CIRBP,TCEAL4,FAM174B,LRBA,CYB5R1
Coexpression	16536878-SuppTable1	Human Breast_Muggerud06_271genes	GeneSigDB	0.000127	12	253	MAST4,GPR160,GALNT10,TLE3,APBB2,SELENBP1,TCEAL1,REPS2,ANXA9,RABEP1,WWP1,LRBA
Coexpression	FARMER_BREAST_CANCER_APOCRINE_VS_BASAL	Genes which best discriminate between two groups of breast cancer according the status of ESR1 and AR [Gene ID=2099, 367]: apocrine (ESR1- AR+) vs basal (ESR1- AR-).	MSigDB: C2.cgp	0.0003073	13	330	SH3BP4,RBM47,SPRED2,CERS6,ARFIP2,MAGED2,TSC22D3,TMEM62,GPD1L,DALRD3,CIRBP,FAM174B,LRBA
Coexpression	16491124-SuppTable1	Human Breast_Doane06_145genes	GeneSigDB	0.0004771	8	102	RET,SLC4A8,MAST4,CA12,SELENBP1,SLC7A8,EPS8L1,ANXA9
Coexpression	11562467-Table3	Human Breast_West01_100genes	GeneSigDB	0.0005169	7	70	POLD4,FUCA1,TCEAL1,P2RX4,CIRBP,WWP1,NME3
Coexpression	DOANE_BREAST_CANCER_ESR1_UP	Genes changed in breast cancer samples according to the ESR1 [Gene ID=2099] status: ER positive vs ER negative tumors.	MSigDB: C2.cgp	0.0008547	8	110	RET,SLC4A8,MAST4,CA12,SELENBP1,SLC7A8,EPS8L1,ANXA9
Coexpression	SCHUETZ_BREAST_CANCER_DUCTAL_INVASIVE_DN	Genes down-regulated in invasive ductal carcinoma (IDC) relative to ductal carcinoma in situ (DCIS, non-invasive).	MSigDB: C2.cgp	0.001673	7	83	MAST4,MAGED2,ERBB3,ANXA9,WFS1,FAM174B,LRBA
Coexpression	SMID_BREAST_CANCER_LUMINAL_B_UP	Genes up-regulated in the luminal B subtype of breast cancer.	MSigDB: C2.cgp	0.002258	9	169	RET,CA12,SORD,TTC12,REPS2,ANXA9,ZMYND10,RABEP1,WWP1
Coexpression	MASSARWEH_TAMOXIFEN_RESISTANCE_UP	Genes up-regulated in breast cancer tumors (formed by MCF-7 xenografts) resistant to tamoxifen [PubChem=5376].	MSigDB: C2.cgp	0.005129	15	566	SH3BP4,FECH,GPR160,GALNT10,FUCA1,RNF103,FSIP1,EPS8L1,TMEM87B,FFAR2,SEC16A,TADA2B,TMEM50B,IL13RA1,C4orf34
Coexpression	16643655-1300GenesList	Human Breast_Hu06_1400genes	GeneSigDB	0.005771	23	1252	RBM47,KIF16B,N4BP2L2,CA12,GPR160,ATP6AP1,FYCO1,APBB2,FUCA1,CPEB3,TTC12,TCEAL1,REPS2,CIRBP,RABEP1,TCEAL4,WWP1,FAM174B,THSD4,LRBA,NME3,IL13RA1,CYB5R1
Coexpression	GOZGIT_ESR1_TARGETS_DN	Genes down-regulated in TMX2-28 cells (breast cancer) which do not express ESR1 [Gene ID=2099]) compared to the parental MCF7 cells which do.	MSigDB: C2.cgp	0.008774	17	750	RET,SPRED2,MAST4,BAG3,CERS6,CA12,C11orf52,APBB2,TSC22D3,YPEL2,SELENBP1,TCEAL1,FUT8-AS1,CHST15,RABEP1,THSD4,C4orf34
Coexpression	DOANE_BREAST_CANCER_CLASSES_UP	Genes up-regulated in ER(-) / PR(-) breast tumors (do not express ESR1 and PGR [Gene ID=2099, 5241]) with molecular similarity to ER(+) (class A) relative to the rest of the ER(-) / PR(-) samples (class B).	MSigDB: C2.cgp	0.01023	6	71	PBLD,TMEM62,GPD1L,LASP1,CIRBP,FAM174B
Coexpression	16707453-SuppTable3	Human Breast_Schuetz06_101genes	GeneSigDB	0.01409	6	75	MAST4,MAGED2,ERBB3,ANXA9,WFS1,LRBA
Coexpression	18794137-SuppTable1b	Human Breast_Creighton08_623genes	GeneSigDB	0.01491	12	398	SLC4A8,KIAA1407,LRRC48,LRRC27,LRRC46,FAM179B,P4HTM,TTC12,ZMYND10,KIF9,NEK11,CCDC96
Coexpression	SHIPP_DLBCL_VS_FOLLICULAR_LYMPHOMA_DN	Top 50 down-regulated markers distinguishing diffuse large B-cell lymphoma (DLBCL) from follicular lymphoma (FL) samples.	MSigDB: C2.cgp	0.01647	5	45	HSPA1L,TSC22D3,TCEAL1,CIRBP,WWP1
Coexpression	SENGUPTA_NASOPHARYNGEAL_CARCINOMA_DN	Genes down-regulated in nsopharyngeal carcinoma relative to the normal tissue.	MSigDB: C2.cgp	0.01925	11	341	LRRC48,C11orf52,P4HTM,SELENBP1,TTC12,IQCD,ZMYND10,FAM174B,TMC4,NEK11,CCDC96
Coexpression	15762987-SuppTable4	Human Breast_Abba05_183genes	GeneSigDB	0.02988	8	177	KIAA0232,TCEAL1,GPD1L,ANXA9,TCEAL4,WWP1,LRBA,CYB5R1
Coexpression	16965636-Figure5	Human Breast_Kapp06_30genes	GeneSigDB	0.03089	4	25	CA12,GPR160,FAM174B,THSD4
Coexpression	RODRIGUES_THYROID_CARCINOMA_ANAPLASTIC_DN	Genes down-regulated in anaplastic thyroid carcinoma (ATC) compared to normal thyroid tissue.	MSigDB: C2.cgp	0.03771	13	511	FECH,FYCO1,SORD,TTC12,SLC7A8,SERF2,GPD1L,NDFIP1,KIF9,CIRBP,WFS1,TMEM50B,CYB5R1
Coexpression	16912175-SuppTable3b	Human HeadandNeck_Sengupta06_429genes	GeneSigDB	0.03825	10	301	LRRC48,P4HTM,SELENBP1,TTC12,IQCD,ZMYND10,FAM174B,TMC4,NEK11,CCDC96
Coexpression	19204204-SupplementaryTable3	Human Breast_Parker09_498genes_IntrinsicGenes_Perreard2006	GeneSigDB	0.0432	12	443	MAST4,FECH,GALNT10,TLE3,SELENBP1,TCEAL1,REPS2,ANXA9,RABEP1,WWP1,LRBA,TSC22D1
Coexpression Atlas	kidney_adult_Podocyte_MafB_1000	kidney_adult_Podocyte_MafB_1000	Gudmap Mouse MOE430.2	0.004653	20	839	SPRED2,ARHGEF16,NXPH3,MAST4,CERS6,FAM174A,MARVELD2,CA12,ATP8B1,UPRT,ATP6AP1,GALNT10,APBB2,TCEAL1,NDFIP1,P2RX4,MEGF9,TMBIM6,LRBA,IL13RA1
Coexpression Atlas	DevelopingLowerUrinaryTract_e15.5_Urothelium_emap-28091_k5_1000	DevelopingLowerUrinaryTract_e15.5_Urothelium_emap-28091_k5_1000	Gudmap Mouse MOE430.2	0.01069	11	281	RET,ARHGEF16,MARVELD2,GPR160,ATP8B1,C11orf52,ERBB3,EPS8L1,ELF1,FAM174B,TMC4
Coexpression Atlas	DevelopingLowerUrinaryTract_e13.5_bladder neck-urethr epithel_emap-30875_k1_1000	DevelopingLowerUrinaryTract_e13.5_bladder neck-urethr epithel_emap-30875_k1_1000	Gudmap Mouse MOE430.2	0.01575	9	189	ARHGEF16,MARVELD2,C11orf52,ANKRA2,ERBB3,EPS8L1,ANXA9,ELF1,FAM174B
Coexpression Atlas	kidney_adult_Podocyte_MafB_500	kidney_adult_Podocyte_MafB_500	Gudmap Mouse MOE430.2	0.03617	13	445	ARHGEF16,NXPH3,CERS6,FAM174A,MARVELD2,CA12,ATP8B1,UPRT,GALNT10,NDFIP1,P2RX4,LRBA,IL13RA1
Coexpression Atlas	DevelopingLowerUrinaryTract_adult_ureter_emap-29479_k3_1000	DevelopingLowerUrinaryTract_adult_ureter_emap-29479_k3_1000	Gudmap Mouse MOE430.2	0.0364	9	210	RBM47,MARVELD2,GPR160,ATP8B1,C11orf52,ERBB3,EPS8L1,ELF1,TMC4
Computational	module_139	Genes in module_139	MSigDb: C4 - CM: Cancer Modules	0.004678	6	75	ARHGEF16,GPR160,TP53I11,SELENBP1,ERBB3,ANXA9
MicroRNA	hsa-miR-106a:TargetScan	hsa-miR-106a:TargetScan	TargetScan	0.001655	22	986	KIAA0232,CERS6,RAP2C,FYCO1,APBB2,YPEL2,CPEB3,RUNDC1,ERBB3,REPS2,RHOC,PAFAH2,TADA2B,LASP1,P2RX4,MCF2L,WFS1,RABEP1,FBXL5,ATG16L1,TMEM50B,TMBIM6
MicroRNA	hsa-miR-17:TargetScan	hsa-miR-17:TargetScan	TargetScan	0.001655	22	986	KIAA0232,CERS6,RAP2C,FYCO1,APBB2,YPEL2,CPEB3,RUNDC1,ERBB3,REPS2,RHOC,PAFAH2,TADA2B,LASP1,P2RX4,MCF2L,WFS1,RABEP1,FBXL5,ATG16L1,TMEM50B,TMBIM6
MicroRNA	hsa-miR-20b:TargetScan	hsa-miR-20b:TargetScan	TargetScan	0.001655	22	986	KIAA0232,CERS6,RAP2C,FYCO1,APBB2,YPEL2,CPEB3,RUNDC1,ERBB3,REPS2,RHOC,PAFAH2,TADA2B,LASP1,P2RX4,MCF2L,WFS1,RABEP1,FBXL5,ATG16L1,TMEM50B,TMBIM6
MicroRNA	hsa-miR-519d:TargetScan	hsa-miR-519d:TargetScan	TargetScan	0.001655	22	986	KIAA0232,CERS6,RAP2C,FYCO1,APBB2,YPEL2,CPEB3,RUNDC1,ERBB3,REPS2,RHOC,PAFAH2,TADA2B,LASP1,P2RX4,MCF2L,WFS1,RABEP1,FBXL5,ATG16L1,TMEM50B,TMBIM6
MicroRNA	hsa-miR-20a:TargetScan	hsa-miR-20a:TargetScan	TargetScan	0.001655	22	986	KIAA0232,CERS6,RAP2C,FYCO1,APBB2,YPEL2,CPEB3,RUNDC1,ERBB3,REPS2,RHOC,PAFAH2,TADA2B,LASP1,P2RX4,MCF2L,WFS1,RABEP1,FBXL5,ATG16L1,TMEM50B,TMBIM6
MicroRNA	hsa-miR-93:TargetScan	hsa-miR-93:TargetScan	TargetScan	0.001655	22	986	KIAA0232,CERS6,RAP2C,FYCO1,APBB2,YPEL2,CPEB3,RUNDC1,ERBB3,REPS2,RHOC,PAFAH2,TADA2B,LASP1,P2RX4,MCF2L,WFS1,RABEP1,FBXL5,ATG16L1,TMEM50B,TMBIM6
MicroRNA	hsa-miR-106b:TargetScan	hsa-miR-106b:TargetScan	TargetScan	0.001655	22	986	KIAA0232,CERS6,RAP2C,FYCO1,APBB2,YPEL2,CPEB3,RUNDC1,ERBB3,REPS2,RHOC,PAFAH2,TADA2B,LASP1,P2RX4,MCF2L,WFS1,RABEP1,FBXL5,ATG16L1,TMEM50B,TMBIM6

## Sheet: Table S9b
Supplementary Table 9b. Analysis of Cluster 2 genes in Supplementary Table 6b using ToppGene Suite
Column Description
Category	Gene Set category for the ToppCluster Gene Set Library.
ID	The specific ID of the Gene Set that is enriched in the database.
Name	The systematic name of the Gene Set, which is typically viewed as the study from which the gene set originated.
Source	The specific database that the Gene Sets and categories were taken from.
P-value	The p-value for the enrichrichment of the gene set within the gene list.
Hit Count in Query List	The number of genes in the gene list that are in the Gene Set.
Hit Count in Genome	The total number of genes in the Gene Set.
Hit in Query List	List of genes in the dataset that belong to the specific Gene Set.
Category	ID	Name	Source	P-value	Hit Count in Query List	Hit Count in Genome	Hit in Query List
GO: Cellular Component	GO:0034464	BBSome		0.02267	3	9	BBS1,BBS4,TTC8
Cytoband	chr5q13	chr5q13		0.008627	6	99	MCCC2,ANKRA2,NAIP,COL4A3BP,AGGF1,POLK
Coexpression	SMID_BREAST_CANCER_BASAL_DN	Genes down-regulated in basal subtype of breast cancer samles.	MSigDB: C2.cgp	1.613e-45	67	692	SLC27A2,FBP1,EVL,MCCC2,FAM5B,INPP4B,PGAP3,MAST4,C9orf116,HSPB1,ACADSB,NUCB2,CACNA2D2,RGS11,PLEKHF2,SPDEF,SLC39A6,TM7SF2,GPRC5C,FAM134B,MED13L,PNPLA4,BBS4,HPX,RAPGEF3,CCND1,BCL2,SSH3,ITPR1,SLC22A18,GAMT,EPOR,XBP1,DNAJC12,C14orf79,HNMT,RND1,SMPD3,GATA2,PPP1R3C,GATA3,SYTL2,SIDT1,DAK,SLC4A8,NBEA,NPDC1,IL6ST,CA12,NAIP,GALNT10,CACNA1D,KAZALD1,FUT8,NUDT4,ABCG1,DCLK1,GNA14,MSL1,RHOH,CST5,CHRD,ELF1,KRT18,…
Coexpression	18425577-TableS3a	Human Breast_Creighton09_594genes	GeneSigDB	6.688e-41	54	443	SLC27A2,FBP1,EVL,MCCC2,GLI3,INPP4B,MAST4,MOAP1,CACNA2D2,PLEKHF2,SPDEF,SLC39A6,TM7SF2,FAM134B,PRR13,MED13L,IFT88,BBS1,HPX,CCND1,ANKRA2,BCL2,SSH3,ITPR1,SLC22A18,PAAF1,GAMT,ITGB5,XBP1,DNAJC12,STRN3,CIRBP,TPCN1,NEK9,GATA2,PPP1R3C,GATA3,SYTL2,SIDT1,NBEA,NPDC1,IL6ST,CA12,GALNT10,CACNA1D,FUT8,RHOH,CHRD,KRT18,KIAA0556,AFF3,MLPH,TCTN1,RALGPS2
Coexpression	18662380-S3-ESR1	Human Breast_Wirapati08_288genes_ESR1_Module	GeneSigDB	5.077e-27	36	276	SLC27A2,FBP1,EVL,MCCC2,INPP4B,ACADSB,MOAP1,CACNA2D2,SPDEF,CXXC5,SLC39A6,FAM134B,MED13L,IFT88,CCND1,ANKRA2,BCL2,SSH3,SLC22A18,GAMT,XBP1,DNAJC12,CIRBP,STARD10,GATA3,PRR15,NPDC1,IL6ST,CA12,CPEB2,TTC8,FUT8,KRT18,AFF3,MLPH,TCTN1
Coexpression	VANTVEER_BREAST_CANCER_ESR1_UP	Up-regulated genes from the optimal set of 550 markers discriminating breast cancer samples by ESR1 [Gene ID=2099] expression: ER(+) vs ER(-) tumors.	MSigDB: C2.cgp	4.024e-24	27	142	FBP1,EVL,MCCC2,GLI3,MAST4,ACADSB,SPDEF,CXXC5,SLC39A6,FAM134B,MED13L,BCL2,XBP1,DNAJC12,CIRBP,STARD10,NEK9,GATA3,NPDC1,IL6ST,CA12,APPL2,FUT8,CHRD,CCDC74B,FGD3,KRT18
Coexpression	DOANE_BREAST_CANCER_ESR1_UP	Genes changed in breast cancer samples according to the ESR1 [Gene ID=2099] status: ER positive vs ER negative tumors.	MSigDB: C2.cgp	3.469e-21	23	110	SLC27A2,FBP1,EVL,INPP4B,MAST4,C9orf116,ACADSB,SPDEF,SLC39A6,PNPLA4,BCL2,SSH3,GAMT,XBP1,DNAJC12,RND1,GATA3,SIDT1,SLC4A8,CA12,CACNA1D,KRT18,MLPH
Coexpression	16491124-SuppTable1	Human Breast_Doane06_145genes	GeneSigDB	1.766e-20	22	102	SLC27A2,FBP1,EVL,INPP4B,MAST4,ACADSB,SPDEF,SLC39A6,PNPLA4,BCL2,SSH3,GAMT,XBP1,DNAJC12,RND1,GATA3,SIDT1,SLC4A8,CA12,CACNA1D,KRT18,MLPH
Coexpression	FARMER_BREAST_CANCER_BASAL_VS_LULMINAL	Genes which best discriminated between two groups of breast cancer according to the status of ESR1 and AR [Gene ID=2099, 367]: basal (ESR1- AR-) and luminal (ESR1+ AR+).	MSigDB: C2.cgp	1.198e-19	32	329	FBP1,EVL,MCCC2,INPP4B,LIMA1,HSPB1,ACADSB,CACNA2D2,SPDEF,SLC39A6,TM7SF2,BBS1,BCL2,SLC22A18,PAAF1,GAMT,ITGB5,XBP1,DNAJC12,CIRBP,RND1,GATA3,SIDT1,NBEA,IL6ST,CA12,GALNT10,SPATA20,FUT8,NUDT4,KRT18,MLPH
Coexpression	20368555-TS-1	Human Breast_Barry10_1022genes	GeneSigDB	1.276e-18	45	815	FBP1,EVL,MCCC2,GLI3,INPP4B,MAST4,LIMA1,HSPB1,MOAP1,SPDEF,SLC39A6,FAM134B,PRR13,MED13L,IFT88,PNPLA4,BBS1,BBS4,CCND1,ANKRA2,BCL2,SSH3,ITPR1,GAMT,ITGB5,XBP1,DNAJC12,CIRBP,TPCN1,GATA3,SYTL2,NPDC1,IL6ST,CA12,GALNT10,CACNA1D,FUT8,CHRD,GPC1,KRT18,KIAA0556,AFF3,MLPH,TCTN1,CST3
Coexpression	16115903-TableS1	Human Breast_Rouzier05_298genes_4classes	GeneSigDB	2.571e-18	29	280	FBP1,EVL,MCCC2,PGAP3,HSPB1,ACADSB,MOAP1,PLEKHF2,SPDEF,SLC39A6,FAM134B,MED13L,BCL2,ITPR1,XBP1,DNAJC12,CIRBP,GATA3,NPDC1,IL6ST,CA12,GALNT10,SPATA20,FUT8,NUDT4,KRT18,MLPH,CST3,CADPS2
Coexpression	SMID_BREAST_CANCER_RELAPSE_IN_BONE_UP	Genes up-regulated in bone relapse of breast cancer.	MSigDB: C2.cgp	1.329e-16	19	96	FBP1,EVL,INPP4B,PGAP3,MAST4,C9orf116,ACADSB,SPDEF,SLC39A6,FAM134B,HPX,RAPGEF3,RND1,GATA3,SLC4A8,CA12,KAZALD1,DCLK1,MLPH
Coexpression	CHARAFE_BREAST_CANCER_LUMINAL_VS_BASAL_UP	Genes up-regulated in luminal-like breast cancer cell lines compared to the basal-like ones.	MSigDB: C2.cgp	6.025e-16	30	371	EVL,MCCC2,NUCB2,CACNA2D2,SPDEF,CXXC5,GPRC5C,HPX,CCND1,KIF12,ULK1,GAMT,XBP1,CIRBP,STARD10,RND1,GATA3,SIDT1,SLC4A8,NPDC1,CA12,CACNA1D,PRRT2,NUDT4,ABCG1,LFNG,ERGIC1,KIAA0556,AFF3,MLPH
Coexpression	15762987-SuppTable4	Human Breast_Abba05_183genes	GeneSigDB	5.201e-15	22	177	FBP1,EVL,HSPB1,ACADSB,CACNA2D2,SLC39A6,TCEAL3,CCND1,BCL2,KIF12,ITGB5,XBP1,DNAJC12,STARD10,LEO1,GATA3,SSBP2,IL6ST,FUT8,NAV1,FGD3,KRT18
Coexpression	SMID_BREAST_CANCER_LUMINAL_B_UP	Genes up-regulated in the luminal B subtype of breast cancer.	MSigDB: C2.cgp	3.222e-14	21	169	SLC27A2,FBP1,EVL,MCCC2,C9orf116,ACADSB,CACNA2D2,PLEKHF2,SLC39A6,FAM134B,CCND1,EPOR,DNAJC12,PPP1R3C,GATA3,IL6ST,CA12,NAIP,CACNA1D,KRT18,MLPH
Coexpression	19010862-TableS1	Human Breast_Laere08_263genes	GeneSigDB	6.682e-14	22	199	GLI3,MAST4,ACADSB,SLC39A6,FAM134B,TCEAL3,IFT88,BBS1,CCND1,BCL2,ITPR1,DNAJC12,CIRBP,PPP1R3C,GATA3,IL6ST,CA12,CPEB2,MALAT1,FGD3,AFF3,MLPH
Coexpression	16651414-Supp4	Human Breast_Bertucci06_527genes	GeneSigDB	2.189e-13	27	356	HSPB1,SPDEF,CXXC5,PNPLA4,ITGB5,XBP1,CIRBP,ETV6,RND1,PPP1R3C,GATA3,SYTL2,CMBL,SIDT1,PRR15,NPDC1,CA12,GALNT10,CACNA1D,NUDT4,OBFC1,TMEM192,GPC1,RXRA,KRT18,MLPH,RALGPS2
Coexpression	SMID_BREAST_CANCER_RELAPSE_IN_BRAIN_DN	Genes down-regulated in brain relapse of breast cancer.	MSigDB: C2.cgp	6.31e-12	15	84	SLC27A2,EVL,MCCC2,MAST4,SPDEF,ITPR1,DNAJC12,GATA3,SIDT1,SLC4A8,NPDC1,IL6ST,CA12,GALNT10,MLPH
Coexpression	CHARAFE_BREAST_CANCER_LUMINAL_VS_MESENCHYMAL_UP	Genes up-regulated in luminal-like breast cancer cell lines compared to the mesenchymal-like ones.	MSigDB: C2.cgp	7.227e-12	28	446	FBP1,MCCC2,PGAP3,PLEKHF2,SPDEF,TM7SF2,SSH3,ULK1,EPB41L5,XBP1,SEPHS2,CIRBP,STARD10,GATA3,SIDT1,PRR15,SSBP2,NPDC1,CA12,CACNA1D,NOL3,ABCG1,RHOH,FGD3,KIAA0556,MLPH,CAPN8,CADPS2
Coexpression	GOZGIT_ESR1_TARGETS_DN	Genes down-regulated in TMX2-28 cells (breast cancer) which do not express ESR1 [Gene ID=2099]) compared to the parental MCF7 cells which do.	MSigDB: C2.cgp	5.198e-10	33	750	SLC27A2,FBP1,EVL,INPP4B,MAST4,NUCB2,SLC39A6,TCEAL3,SNAP29,PGPEP1,ULK1,EPB41L5,TANC2,XBP1,DNAJC12,PPP1R3C,GATA3,SYTL2,CMBL,SIDT1,NBEA,CA12,CPEB2,FUT8,MALAT1,FOXP1,DCLK1,GNA14,KITLG,AFF3,MLPH,HTR7,FRMD6
Coexpression	16288205-GeneTable2	Human Breast_Charafe-Jauffret06_1233genes	GeneSigDB	7.869e-10	34	809	EVL,MCCC2,NUCB2,CACNA2D2,SPDEF,CXXC5,GPRC5C,MED13L,HPX,CCND1,BCL2,KIF12,ULK1,GAMT,XBP1,CIRBP,STARD10,RND1,GATA3,SIDT1,SLC4A8,NPDC1,CA12,CACNA1D,SPATA20,NUDT4,ABCG1,RHOH,LFNG,ERGIC1,KIAA0556,AFF3,MLPH,FRMD6
Coexpression	18698033-tableS1-ESR1	Human Breast_Desmedt08_469genes_ESR1_Module	GeneSigDB	3.798e-09	25	450	SLC27A2,FBP1,EVL,MCCC2,GLI3,HSPB1,FAM134B,PRR13,IFT88,BBS1,SSH3,SLC22A18,SPOP,XBP1,DNAJC12,CIRBP,IER3,ZNF281,GATA3,SIDT1,UEVLD,SSBP2,IL6ST,CA12,FUT8
Coexpression	19204204-SupplementaryTable4	Human Breast_Parker09_161genes_IntrinsicGenes_RTPCR	GeneSigDB	1.461e-08	15	140	FBP1,INPP4B,SPDEF,CXXC5,SLC39A6,CCND1,BCL2,XBP1,DNAJC12,CAPN13,SLC40A1,GATA3,CA12,KRT18,MLPH
Coexpression	16643655-1300GenesList	Human Breast_Hu06_1400genes	GeneSigDB	3.003e-08	40	1252	SLC27A2,FBP1,INPP4B,LIMA1,NUCB2,SAR1B,SLC39A6,GPRC5C,FAM134B,PRR13,TCEAL3,TMEM141,IFT88,CCND1,KIAA1683,ITPR1,GAMT,EPOR,TMEM121,TANC2,XBP1,DNAJC12,CIRBP,CAPN13,CALCOCO2,SLC40A1,ETV6,SMPD3,PPP1R3C,GATA3,SYTL2,NPDC1,IL6ST,CA12,SPATA20,FUT8,FOXP1,LFNG,KRT18,COMMD10
Coexpression	18381933-SuppTableS4	Human Breast_Vincent-Salomon08_1001genes	GeneSigDB	4.283e-08	31	781	FBP1,EVL,GLI3,PGAP3,MAST4,NUCB2,MOAP1,CACNA2D2,SLC39A6,MED13L,BBS1,BCL2,ITPR1,SLC22A18,ITGB5,XBP1,DNAJC12,CIRBP,PPP1R3C,GATA3,IL6ST,CA12,FUT8,ABCG1,FOXP1,CHRD,KRR1,GSR,MLPH,TCTN1,CST3
Coexpression	11823860-SuppTable4	Human Breast_van'tVeer02_430genes_ERgenes	GeneSigDB	5.62e-08	21	348	MEIS3,GLI3,INPP4B,MAST4,UBXN10,SPDEF,GPRC5C,ITGB5,STARD10,CAPN13,SLC40A1,GATA3,CA12,C1QTNF3,APPL2,PRDM6,LFNG,CCDC74B,SFXN5,TCTN1,FRMD6
Coexpression	11562467-Table3	Human Breast_West01_100genes	GeneSigDB	1.558e-07	11	70	MEIS3,FBP1,INPP4B,HSPB1,BCL2,ITGB5,XBP1,CIRBP,GATA3,KRT18,CST3
Coexpression	16536878-SuppTable1	Human Breast_Muggerud06_271genes	GeneSigDB	9.57e-07	17	253	FBP1,MCCC2,INPP4B,MAST4,ACADSB,CACNA2D2,SLC39A6,RAPGEF3,CCND1,BCL2,XBP1,SLC40A1,GATA3,GALNT10,APPL2,AFF3,RALGPS2
Coexpression	19204204-SupplementaryTable1	Human Breast_Parker09_1232genes_IntrinsicGenes_hu2006	GeneSigDB	2.174e-06	34	1084	SLC27A2,FBP1,INPP4B,LIMA1,NUCB2,SAR1B,CXXC5,SLC39A6,GPRC5C,FAM134B,PRR13,TMEM141,IFT88,CCND1,KIAA1683,GAMT,TMEM121,TANC2,XBP1,DNAJC12,CIRBP,CAPN13,CALCOCO2,SLC40A1,SMPD3,PPP1R3C,GATA3,SYTL2,NPDC1,IL6ST,FOXP1,LFNG,KRT18,COMMD10
Coexpression	16288205-GeneTable3	Human Breast_Charafe-Jauffret06_1309genes	GeneSigDB	4.212e-06	30	886	FBP1,MCCC2,PGAP3,PLEKHF2,SPDEF,TM7SF2,SSH3,ULK1,EPB41L5,XBP1,SEPHS2,CIRBP,STARD10,GATA3,SIDT1,PRR15,SSBP2,NPDC1,CA12,CACNA1D,NOL3,SPATA20,NAV1,ABCG1,RHOH,FGD3,KIAA0556,MLPH,CAPN8,CADPS2
Coexpression	YANG_BREAST_CANCER_ESR1_UP	Genes up-regulated in early primary breast tumors expressing ESR1 [Gene ID=2099] vs the ESR1 negative ones.	MSigDB: C2.cgp	6.975e-06	7	25	FBP1,INPP4B,XBP1,CIRBP,CA12,KRT18,MLPH
Coexpression	16141321-Table2	Human Breast_Miller05_p53	GeneSigDB	1.174e-05	28	816	MEIS3,EVL,GLI3,INPP4B,MAST4,ACADSB,RGS11,SLC39A6,PNPLA4,BBS4,RAPGEF3,BCL2,GAMT,XBP1,GATA3,CMBL,NPDC1,IL6ST,CA12,GALNT10,CACNA1D,FOXP1,DCLK1,FGD3,MLPH,CAPN8,RALGPS2,ZMAT1
Coexpression	17205517-Top100GoodPrognosisGenes	Human Breast_O'Brien07_Top100GoodPrognosisGenes	GeneSigDB	2.739e-05	10	87	SLC27A2,FBP1,ACADSB,XBP1,GATA3,PRR15,C1QTNF3,CCDC74B,KRT18,AFF3
Coexpression	20460542-SuppTable1	Human Colon_Dessein10_744genes	GeneSigDB	2.855e-05	25	689	EVL,PLIN5,ACADSB,NUCB2,TMEM141,ANKRA2,KIAA1683,TRAF3IP1,PGPEP1,ULK1,GAMT,EPOR,CAPN13,SYTL2,PCSK4,NPDC1,SNX25,PRRT2,NAV1,FOXP1,CHRD,CCDC111,GPC1,MLPH,TCTN1
Coexpression	POOLA_INVASIVE_BREAST_CANCER_DN	Genes down-regulated in atypical ductal hyperplastic tissues from patients with (ADHC) breast cancer vs those without the cancer (ADH).	MSigDB: C2.cgp	0.000174	11	134	INPP4B,ACADSB,SLC39A6,SSH3,ITPR1,DNAJC12,PPP1R3C,GATA3,CA12,CACNA1D,ACSM1
Coexpression	VANTVEER_BREAST_CANCER_METASTASIS_UP	Genes whose expression is significantly and positively correlated with poor breast cancer clinical outcome (defined as developing distant metastases in less than 5 years).	MSigDB: C2.cgp	0.0005602	7	45	FBP1,EVL,CIRBP,FUT8,CCDC74B,ERGIC1,KRT18
Coexpression	19204204-SupplementaryTable6	Human Breast_Parker09_501genes_IntrinsicGenes_Sorlie2003	GeneSigDB	0.0007157	18	443	FBP1,MCCC2,INPP4B,MAST4,ACADSB,SLC39A6,PNPLA4,RAPGEF3,CCND1,EPOR,XBP1,SLC40A1,GATA3,NAIP,GALNT10,APPL2,MALAT1,RALGPS2
Coexpression	16729877-GeneTable	Human Breast_Sorlie06_54genes_Luminal_v_Basal	GeneSigDB	0.001561	7	52	SLC27A2,FBP1,SLC39A6,DNAJC12,CMBL,RHOH,MLPH
Coexpression	15897907-SuppTable5	Human Breast_Farmer05_269genes__basal_apocrine_luminal	GeneSigDB	0.003284	13	258	FBP1,MCCC2,INPP4B,MAST4,ACADSB,SLC39A6,MED13L,PNPLA4,CCND1,XBP1,GATA3,NAIP,GALNT10
Coexpression	12829800-IntrinsicList	Human Breast_Sorlie03_552genes_IntrinsicGeneList	GeneSigDB	0.004901	17	455	FBP1,MCCC2,INPP4B,MAST4,ACADSB,SLC39A6,MED13L,PNPLA4,RAPGEF3,CCND1,EPOR,XBP1,SLC40A1,GATA3,GALNT10,APPL2,RALGPS2
Coexpression	19204204-SupplementaryTable9	Human Breast_Parker09_500genes_IntrinsicGenes_SorlieAnnot	GeneSigDB	0.0052	17	457	FBP1,MCCC2,INPP4B,MAST4,ACADSB,SLC39A6,MED13L,PNPLA4,RAPGEF3,CCND1,EPOR,XBP1,SLC40A1,GATA3,NAIP,GALNT10,APPL2
Coexpression	18794137-SuppTable1e	Human Breast_Creighton08_643genes	GeneSigDB	0.005515	17	459	FBP1,LIMA1,ACADSB,NUCB2,PLEKHF2,SAR1B,PGPEP1,STRN3,PAX9,GATA2,GALNT10,CPEB2,SPATA20,NUDT4,FOXP1,LFNG,RASL11B
Coexpression	18387200-Genes	Human Breast_Mutarelli08_1488genes	GeneSigDB	0.005997	29	1170	SLC27A2,LIMA1,NUCB2,PLEKHF2,SPDEF,CXXC5,TM7SF2,GPRC5C,IFT88,CCND1,BCL2,SSH3,KIAA1683,SLC22A18,XBP1,CIRBP,IER3,PPP1R3C,SYTL2,SSBP2,NPDC1,CA12,FUT8,NUDT4,ABCG1,ELF1,RASL11B,RXRA,ZNF136
Coexpression	16965636-Figure5	Human Breast_Kapp06_30genes	GeneSigDB	0.008843	5	25	BCL2,GATA3,PRR15,CA12,MLPH
Coexpression	DOANE_RESPONSE_TO_ANDROGEN_DN	Genes down-regulated in MDA-MB-453 cells (class A ER(-) [Gene ID=2099] breast cancer) after exposure to the androgen R1881 [PubChem=13766].	MSigDB: C2.cgp	0.00959	12	241	SLC27A2,EVL,MAST4,MED13L,RAPGEF3,ITPR1,PAX9,GATA3,SSBP2,CACNA1D,DCLK1,GPC1
Coexpression	FARMER_BREAST_CANCER_APOCRINE_VS_BASAL	Genes which best discriminate between two groups of breast cancer according the status of ESR1 and AR [Gene ID=2099, 367]: apocrine (ESR1- AR+) vs basal (ESR1- AR-).	MSigDB: C2.cgp	0.009639	14	330	INPP4B,LIMA1,SAR1B,SPDEF,BBS1,SLC22A18,XBP1,SEPHS2,CIRBP,RND1,SIDT1,KRT18,MLPH,CADPS2
Coexpression	DOANE_BREAST_CANCER_CLASSES_UP	Genes up-regulated in ER(-) / PR(-) breast tumors (do not express ESR1 and PGR [Gene ID=2099, 5241]) with molecular similarity to ER(+) (class A) relative to the rest of the ER(-) / PR(-) samples (class B).	MSigDB: C2.cgp	0.01331	7	71	SPDEF,HPX,XBP1,CIRBP,RND1,SIDT1,MLPH
Coexpression	16707453-SuppTable3	Human Breast_Schuetz06_101genes	GeneSigDB	0.01924	7	75	SLC27A2,MAST4,ACADSB,XBP1,DNAJC12,MLPH,CADPS2
Coexpression	18794137-SuppTable1a	Human Breast_Creighton08_772genes	GeneSigDB	0.02063	17	507	FAM120AOS,EVL,INPP4B,HSPB1,SLC39A6,MED13L,BCL2,DNAJC12,GATA3,SYTL2,DAK,CA12,FUT8,ELF1,AFF3,RALGPS2,FRMD6
Coexpression	17598908-Table2	Human Breast_Creighton07_30genes_ERnegHormoneIndependent_down	GeneSigDB	0.02282	5	30	SLC39A6,XBP1,CIRBP,NPDC1,KIAA0556
Coexpression	SCHUETZ_BREAST_CANCER_DUCTAL_INVASIVE_DN	Genes down-regulated in invasive ductal carcinoma (IDC) relative to ductal carcinoma in situ (DCIS, non-invasive).	MSigDB: C2.cgp	0.03774	7	83	SLC27A2,MAST4,ACADSB,XBP1,DNAJC12,MLPH,CADPS2
Coexpression	15254972-Table1	Human Breast_Weisz04_66genes_ERposERneg	GeneSigDB	0.04382	6	57	PLEKHF2,SLC39A6,XBP1,GATA3,ABCG1,RXRA
Coexpression Atlas	dev gonad_e11.5_F_SupCellPrec_Sry_1000	dev gonad_e11.5_F_SupCellPrec_Sry_1000	Gudmap Mouse ST 1.0	0.02491	24	790	C9orf116,ACADSB,NUCB2,RGS11,MED13L,ITPR1,GAMT,ITGB5,EPB41L5,TANC2,ST3GAL5,ETV6,IL6ST,CACNA1D,CCDC30,CPEB2,DNAH7,DCLK1,KITLG,AFF3,RALGPS2,ZMAT1,SNX9,FRMD6

## Sheet: Table S9c
Supplementary Table 9c. Analysis of Cluster 3 genes in Supplementary Table 6c using ToppGene Suite
Column Description
Category	Gene Set category for the ToppCluster Gene Set Library.
ID	The specific ID of the Gene Set that is enriched in the database.
Name	The systematic name of the Gene Set, which is typically viewed as the study from which the gene set originated.
Source	The specific database that the Gene Sets and categories were taken from.
P-value	The p-value for the enrichrichment of the gene set within the gene list.
Hit Count in Query List	The number of genes in the gene list that are in the Gene Set.
Hit Count in Genome	The total number of genes in the Gene Set.
Hit in Query List	List of genes in the dataset that belong to the specific Gene Set.
Category	ID	Name	Source	P-value	Hit Count in Query List	Hit Count in Genome	Hit in Query List
Pathway	PW:0000200	the planar cell polarity Wnt signaling	Pathway Ontology	0.01892	3	15	PTK7,PRICKLE1,FZD7
Pubmed	21693764	Comparative proteomic analysis identifies a role for SUMO in protein quality control.		0.02777	10	560	ZNF318,SIN3B,USP1,FOXC1,GTPBP4,NFIL3,CREB3L2,ILF2,BYSL,PPP2R5D
Pubmed	16048649	Dephosphorylation of CDK9 by protein phosphatase 2A and protein phosphatase-1 in Tat-activated HIV-1 transcription.		0.03147	3	14	PPP1CB,PPP2R3A,PPP2R5D
Pubmed	19471022	System-wide changes to SUMO modifications in response to heat shock.		0.04971	11	734	ZNF318,SIN3B,USP1,FOXC1,GTPBP4,FAF1,NFIL3,CREB3L2,ILF2,BYSL,PPP2R5D
Cytoband	chr6p21	chr6p21		0.0003855	9	404	ZNF318,PTK7,POLH,XPO5,MRPL14,SRF,BYSL,PPP2R5D,HLA-DOB
Coexpression	SMID_BREAST_CANCER_BASAL_UP	Genes up-regulated in basal subtype of breast cancer samles.	MSigDB: C2.cgp	1.381e-14	25	638	OGFRL1,PELI1,FNDC3B,PTK7,UBE2E3,UCK2,CCNA2,FOXC1,GPSM2,CLIP4,ITGB8,NFIL3,TTLL4,JRKL,LRP12,WWTR1,FZD7,CLIC4,MICALL1,PTPN14,BYSL,MPZL2,FAM171A1,CHST3,TBX19
Coexpression	VANTVEER_BREAST_CANCER_ESR1_DN	Down-regulated genes from the optimal set of 550 markers discriminating breast cancer samples by ESR1 [Gene ID=2099] expression: ER(+) vs ER(-) tumors.	MSigDB: C2.cgp	1.581e-08	13	223	PPP1CB,C21orf91,FNDC3B,UBE2E3,TBPL1,UCK2,TMEM123,FOXC1,GPSM2,JRKL,CREB3L2,ILF2,FAM171A1
Coexpression	SMID_BREAST_CANCER_LUMINAL_B_DN	Genes down-regulated in the luminal B subtype of breast cancer.	MSigDB: C2.cgp	2.245e-07	17	555	PELI1,FNDC3B,PTK7,UBE2E3,FOXC1,NFIL3,TTLL4,JRKL,WWTR1,FZD7,CLIC4,MICALL1,MPZL2,HLA-DOB,FAM171A1,CHST3,TBX19
Coexpression	CHARAFE_BREAST_CANCER_LUMINAL_VS_BASAL_DN	Genes down-regulated in luminal-like breast cancer cell lines compared to the basal-like ones.	MSigDB: C2.cgp	8.735e-06	14	448	OGFRL1,FNDC3B,PTK7,UBE2E3,TBPL1,GPSM2,CLIP4,ITGB8,WWTR1,CLIC4,MICALL1,UBASH3B,FAM171A1,CHST3
Coexpression	SMID_BREAST_CANCER_RELAPSE_IN_BONE_DN	Genes down-regulated in bone relapse of breast cancer.	MSigDB: C2.cgp	1.003e-05	12	307	FOXC1,GPSM2,CLIP4,TTLL4,LRP12,WWTR1,FZD7,CLIC4,MICALL1,HLA-DOB,CHST3,TBX19
Coexpression	BENPORATH_ES_CORE_NINE_CORRELATED	Breast cancer compendium: 100 transcription regulators showing most correlated expression with the 9 'embryonic stem cell' transcription factors that are preferentially and coordinately overexpressed in the high-grade, ER-negative breast cancer tumors.	MSigDB: C2.cgp	1.557e-05	8	100	TBPL1,FOXC1,NFIL3,CREB3L2,WWTR1,SRF,ILF2,TBX19
Coexpression	FARMER_BREAST_CANCER_BASAL_VS_LULMINAL	Genes which best discriminated between two groups of breast cancer according to the status of ESR1 and AR [Gene ID=2099, 367]: basal (ESR1- AR-) and luminal (ESR1+ AR+).	MSigDB: C2.cgp	2.167e-05	12	329	PPP1CB,PELI1,TMEM123,FOXC1,GTPBP4,NFIL3,TTLL4,LRP12,CLIC4,MICALL1,MPZL2,FAM171A1
Coexpression	DODD_NASOPHARYNGEAL_CARCINOMA_DN	Genes down-regulated in nasopharyngeal carcinoma (NPC) compared to the normal tissue.	MSigDB: C2.cgp	0.0002074	21	1344	FNDC3B,UBE2E3,UCK2,USP31,CCNA2,XPO5,GPSM2,EIF2C2,URB2,GTPBP4,SEH1L,TTLL4,MTHFD1L,ATL2,FZD7,ATP11C,NUDCD1,ILF2,LIN9,FAM171A1,VRK2
Coexpression	16643655-1300GenesList	Human Breast_Hu06_1400genes	GeneSigDB	0.0003092	20	1252	OGFRL1,ZNF318,ZNF462,UBE2E3,POLR2F,FOXC1,GPSM2,EIF2C2,GNB4,NUDT5,GTPBP4,CLIP4,MRPL14,TTLL4,ATL2,FZD7,NUDCD1,ILF2,FAM171A1,COX20
Coexpression	18662380-S3-ESR1	Human Breast_Wirapati08_288genes_ESR1_Module	GeneSigDB	0.0004033	10	276	PELI1,UBE2E3,TMEM123,FOXC1,NFIL3,TTLL4,CREB3L2,WWTR1,MICALL1,FAM171A1
Coexpression	16141321-Table2	Human Breast_Miller05_p53	GeneSigDB	0.0004297	16	816	USP1,UCK2,CCNA2,TMEM123,GPSM2,GNB4,NUDT5,GTPBP4,AURKB,FAF1,SEH1L,TTLL4,ATL2,MED30,UBASH3B,NUDCD1
Coexpression	19204204-SupplementaryTable1	Human Breast_Parker09_1232genes_IntrinsicGenes_hu2006	GeneSigDB	0.0008078	18	1084	OGFRL1,ZNF318,ZNF462,UBE2E3,POLR2F,FOXC1,GPSM2,EIF2C2,GNB4,NUDT5,GTPBP4,CLIP4,MRPL14,TTLL4,FZD7,NUDCD1,ILF2,COX20
Coexpression	RODRIGUES_THYROID_CARCINOMA_POORLY_DIFFERENTIATED_UP	Genes up-regulated in poorly differentiated thyroid carcinoma (PDTC) compared to normal thyroid tissue.	MSigDB: C2.cgp	0.003422	13	626	USP1,UCK2,CCNA2,POLH,GPSM2,NUDT5,GTPBP4,FAF1,SEH1L,MTHFD1L,CLIC4,PTPN14,LIN9
Coexpression	11207349-Supp2	Human Breast_Hedenfalk01_176genes_BRCA	GeneSigDB	0.004657	7	147	PPP1CB,POLR2F,CCNA2,EIF2C2,ITGB8,ILF2,USP6NL
Coexpression	DOANE_BREAST_CANCER_CLASSES_DN	Genes down-regulated in ER(-) / PR(-) breast tumors (do not express ESR1 and PGR [Gene ID=2099, 5241]) with molecular similarity to ER(+) (class A) relative to the rest of the ER(-) / PR(-) samples (class B).	MSigDB: C2.cgp	0.01735	4	33	FOXC1,CLIP4,WWTR1,CHST3
Coexpression	KRIGE_RESPONSE_TO_TOSEDOSTAT_24HR_DN	Genes down-regulated in HL-60 cells (acute promyelocytic leukemia, APL) after treatment with the aminopeptidase inhibitor tosedostat (CHR-2797) [PubChem=15547703] for 24 h.	MSigDB: C2.cgp	0.02372	15	987	UCK2,POLR2F,XPO5,GNB4,GTPBP4,MRPL14,SEH1L,ATL2,CREB3L2,UBASH3B,ECE2,BYSL,PPP2R5D,KLHL18,RIOK1
Coexpression	KINSEY_TARGETS_OF_EWSR1_FLII_FUSION_UP	Genes up-regulated in TC71 and EWS502 cells (Ewing's sarcoma) upon knockdown of the EWSR1-FLII fusion [Gene ID=2130, 2314].	MSigDB: C2.cgp	0.02473	17	1248	OGFRL1,USP1,ZNF507,UCK2,USP31,XPO5,GPSM2,EIF2C2,GNB4,AURKB,ZNF232,SEH1L,ATL2,NUDCD1,USP6NL,PPP2R5D,LIN9
Coexpression	20937356-TableS2	Rat Hypothalamic_Mansuy10_1931genes	GeneSigDB	0.02551	17	1251	OGFRL1,USP1,UCK2,USP31,POLR2F,CCNA2,POLH,NUDT5,GTPBP4,AURKB,MTHFD1L,UBASH3B,NUDCD1,GCNT2,LIN9,VRK2,RIOK1
Coexpression	19489030-SuppTable7	Human Prostate_Chambers09_259genes	GeneSigDB	0.02964	7	195	UCK2,XPO5,GTPBP4,SEH1L,UBASH3B,NUDCD1,BYSL
Coexpression	18698033-tableS1-ESR1	Human Breast_Desmedt08_469genes_ESR1_Module	GeneSigDB	0.03146	10	450	OGFRL1,UBE2E3,UCK2,FOXC1,CLIP4,NFIL3,CREB3L2,FZD7,MICALL1,FAM171A1
Coexpression	WEI_MYCN_TARGETS_WITH_E_BOX	Genes whose promoters contain E-box motifs and whose expression changed in MYCN-3 cells (neuroblastoma) upon induction of MYCN [Gene ID=4613].	MSigDB: C2.cgp	0.04474	13	796	UCK2,POLR2F,NUDT5,URB2,AURKB,MRPL14,SEH1L,ATL2,ATP11C,NUDCD1,BYSL,KLHL18,RIOK1
MicroRNA	hsa-miR-655:PITA	hsa-miR-655:PITA_TOP	PITA	0.02037	14	789	PPP1CB,ZNF318,PELI1,FNDC3B,UBE2E3,USP31,TMEM65,FOXC1,ITGB8,SEH1L,NFIL3,SRF,CLIC4,USP6NL

## Sheet: Table S9d
Supplementary Table 9d. Analysis of genes associated with cluster 4 in Supplementary Table 6d using ToppGene Suite
Column Description
Category	Gene Set category for the ToppCluster Gene Set Library.
ID	The specific ID of the Gene Set that is enriched in the database.
Name	The systematic name of the Gene Set, which is typically viewed as the study from which the gene set originated.
Source	The specific database that the Gene Sets and categories were taken from.
P-value	The p-value for the enrichrichment of the gene set within the gene list.
Hit Count in Query List	The number of genes in the gene list that are in the Gene Set.
Hit Count in Genome	The total number of genes in the Gene Set.
Hit in Query List	List of genes in the dataset that belong to the specific Gene Set.
Category	ID	Name	Source	P-value	Hit Count in Query List	Hit Count in Genome	Hit in Query List
GO: Molecular Function	GO:0019237	centromeric DNA binding		0.003436	3	6	KIF2C,MSH2,ZW10
GO: Molecular Function	GO:0003774	motor activity		0.006669	8	143	KIF2C,KIFC1,KIF18B,DNAH14,MYO19,KIF1B,MYO10,KIF20A
GO: Molecular Function	GO:0003777	microtubule motor activity		0.01387	6	79	KIF2C,KIFC1,KIF18B,DNAH14,KIF1B,KIF20A
GO: Biological Process	GO:0022403	cell cycle phase		1.194e-20	44	882	CDCA2,KIF2C,CENPN,KIFC1,DLGAP5,CHEK1,PTTG1,CDKN2C,KIF18B,ASPM,SUV39H2,MSH2,MCM10,CENPA,CENPF,NDC80,TPX2,NCAPD2,SEH1L,CASC5,FBXO31,SKA3,RAD54L,SKP2,CKS1B,CKS2,OIP5,CDCA3,CDCA5,E2F2,GSG2,TYMS,FOXM1,TTK,ZW10,CDCA8,KIF20A,STMN1,PIM1,CCNB2,CDC20,RPS27A,SPC25,C15orf23
GO: Biological Process	GO:0000278	mitotic cell cycle		2.144e-19	41	800	CDCA2,KIF2C,CENPN,KIFC1,DLGAP5,CHEK1,PTTG1,BTG3,CDKN2C,KIF18B,ASPM,MCM10,CENPA,CENPF,NDC80,TPX2,NCAPD2,SEH1L,CASC5,FBXO31,SKA3,SKP2,CKS1B,OIP5,CDCA3,CDCA5,E2F2,GSG2,TYMS,FOXM1,TTK,ZW10,CDCA8,KIF20A,STMN1,PIM1,CCNB2,CDC20,RPS27A,SPC25,C15orf23
GO: Biological Process	GO:0000279	M phase		5.946e-18	34	553	CDCA2,KIF2C,CENPN,KIFC1,DLGAP5,CHEK1,PTTG1,KIF18B,ASPM,SUV39H2,MSH2,CENPA,CENPF,NDC80,TPX2,NCAPD2,SEH1L,CASC5,SKA3,RAD54L,CKS2,OIP5,CDCA3,CDCA5,GSG2,TTK,ZW10,CDCA8,KIF20A,STMN1,CCNB2,CDC20,SPC25,C15orf23
GO: Biological Process	GO:0022402	cell cycle process		7.119e-18	45	1091	CDCA2,KIF2C,CENPN,KIFC1,DLGAP5,CHEK1,PTTG1,CDKN2C,KIF18B,ASPM,SUV39H2,MSH2,MCM10,CENPA,CENPF,NDC80,TPX2,NCAPD2,SEH1L,CASC5,FBXO31,SKA3,RAD54L,SKP2,CKS1B,CKS2,OIP5,PHGDH,CDCA3,CDCA5,E2F2,GSG2,TYMS,FOXM1,TTK,ZW10,CDCA8,KIF20A,STMN1,PIM1,CCNB2,CDC20,RPS27A,SPC25,C15orf23
GO: Biological Process	GO:0000087	M phase of mitotic cell cycle		4.016e-17	29	390	CDCA2,KIF2C,CENPN,KIFC1,DLGAP5,CHEK1,PTTG1,KIF18B,ASPM,CENPA,CENPF,NDC80,TPX2,NCAPD2,SEH1L,CASC5,SKA3,OIP5,CDCA3,CDCA5,GSG2,TTK,ZW10,CDCA8,KIF20A,CCNB2,CDC20,SPC25,C15orf23
GO: Biological Process	GO:0007067	mitosis		2.501e-16	28	380	CDCA2,KIF2C,CENPN,KIFC1,DLGAP5,CHEK1,PTTG1,KIF18B,ASPM,CENPA,CENPF,NDC80,TPX2,NCAPD2,SEH1L,CASC5,SKA3,OIP5,CDCA3,CDCA5,GSG2,TTK,ZW10,CDCA8,CCNB2,CDC20,SPC25,C15orf23
GO: Biological Process	GO:0000280	nuclear division		2.501e-16	28	380	CDCA2,KIF2C,CENPN,KIFC1,DLGAP5,CHEK1,PTTG1,KIF18B,ASPM,CENPA,CENPF,NDC80,TPX2,NCAPD2,SEH1L,CASC5,SKA3,OIP5,CDCA3,CDCA5,GSG2,TTK,ZW10,CDCA8,CCNB2,CDC20,SPC25,C15orf23
GO: Biological Process	GO:0048285	organelle fission		1.046e-15	28	401	CDCA2,KIF2C,CENPN,KIFC1,DLGAP5,CHEK1,PTTG1,KIF18B,ASPM,CENPA,CENPF,NDC80,TPX2,NCAPD2,SEH1L,CASC5,SKA3,OIP5,CDCA3,CDCA5,GSG2,TTK,ZW10,CDCA8,CCNB2,CDC20,SPC25,C15orf23
GO: Biological Process	GO:0007049	cell cycle		2.538e-15	48	1455	CDCA2,KIF2C,CENPN,KIFC1,DLGAP5,CHEK1,PTTG1,BTG3,CDKN2C,KIF18B,ASPM,SUV39H2,MSH2,MCM10,CENPA,CENPF,NDC80,TPX2,NCAPD2,SEH1L,CASC5,FBXO31,SKA3,RAD54L,SKP2,CKS1B,CKS2,OIP5,PHGDH,CDCA3,CDCA5,E2F2,GSG2,TYMS,FANCI,FOXM1,TTK,ZW10,CDCA8,KIF20A,STMN1,PIM1,CCNB2,BOP1,CDC20,RPS27A,SPC25,C15orf23
GO: Biological Process	GO:0007059	chromosome segregation		2.889e-12	17	146	KIF2C,KIFC1,DLGAP5,PTTG1,CENPF,NDC80,NCAPD2,SEH1L,CASC5,SKA3,CDCA5,TOP1MT,GSG2,ZW10,SRPK1,SPC25,C15orf23
GO: Biological Process	GO:0051301	cell division		5.729e-12	26	469	CDCA2,KIF2C,KIFC1,PTTG1,YBX1,KIF18B,ASPM,CENPF,NDC80,TPX2,NCAPD2,SEH1L,CASC5,SKA3,CKS1B,CKS2,OIP5,CDCA3,CDCA5,ZW10,CDCA8,KIF20A,CCNB2,CDC20,SPC25,C15orf23
GO: Biological Process	GO:0007017	microtubule-based process		3.725e-08	21	430	KIF2C,KIFC1,CHEK1,KIF18B,CENPA,CENPF,NDC80,TPX2,SEH1L,CASC5,SKA3,DNAH14,CKS2,CAPN6,KIF1B,TTK,ZW10,KIF20A,STMN1,SPC25,C15orf23
GO: Biological Process	GO:0000236	mitotic prometaphase		1.207e-07	11	86	KIF2C,CENPN,CENPA,CENPF,NDC80,SEH1L,CASC5,ZW10,CDCA8,CDC20,SPC25
GO: Biological Process	GO:0000070	mitotic sister chromatid segregation		2.925e-07	9	50	KIFC1,DLGAP5,NDC80,NCAPD2,SEH1L,CDCA5,GSG2,ZW10,C15orf23
GO: Biological Process	GO:0000819	sister chromatid segregation		5.072e-07	9	53	KIFC1,DLGAP5,NDC80,NCAPD2,SEH1L,CDCA5,GSG2,ZW10,C15orf23
GO: Biological Process	GO:0051276	chromosome organization		1.082e-06	25	742	CENPN,KIFC1,DLGAP5,CHEK1,PTTG1,SUV39H2,MSH2,CENPA,CENPF,NDC80,NCAPD2,SEH1L,CASC5,RAD54L,OIP5,L3MBTL4,CDCA5,TOP1MT,TCF7L1,DEK,GSG2,ZW10,CDCA8,SRPK1,C15orf23
GO: Biological Process	GO:0000226	microtubule cytoskeleton organization		2.42e-06	16	295	KIF2C,CHEK1,CENPA,NDC80,TPX2,SEH1L,CASC5,SKA3,CKS2,CAPN6,TTK,ZW10,KIF20A,STMN1,SPC25,C15orf23
GO: Biological Process	GO:0051726	regulation of cell cycle		1.305e-05	24	775	DLGAP5,CHEK1,BTG3,CDKN2C,MSH2,MCM10,CENPF,TPX2,CASC5,FBXO31,SKP2,CKS1B,CKS2,CDCA5,E2F2,GSG2,FOXM1,TTK,ZW10,PIM1,CCNB2,BOP1,CDC20,RPS27A
GO: Biological Process	GO:0007010	cytoskeleton organization		8.69e-05	24	856	KIF2C,CHEK1,TMSB15B,OBSCN,FSCN1,CENPA,NDC80,TPX2,SEH1L,CASC5,SKA3,CKS2,WNT11,CAPN6,DIAPH3,TTK,ZW10,KIF20A,STMN1,KRT17,SPC25,KRT16,C15orf23,KRT14
GO: Biological Process	GO:0071156	regulation of cell cycle arrest		0.0004755	13	276	CHEK1,MSH2,MCM10,CENPF,CASC5,FBXO31,GSG2,FOXM1,TTK,ZW10,CCNB2,CDC20,RPS27A
GO: Biological Process	GO:0051303	establishment of chromosome localization		0.0009195	5	21	DLGAP5,CENPF,SEH1L,CDCA5,ZW10
GO: Biological Process	GO:0010564	regulation of cell cycle process		0.0009427	16	453	DLGAP5,CHEK1,MSH2,MCM10,CENPF,TPX2,CASC5,FBXO31,CDCA5,GSG2,FOXM1,TTK,ZW10,CCNB2,CDC20,RPS27A
GO: Biological Process	GO:0050000	chromosome localization		0.001183	5	22	DLGAP5,CENPF,SEH1L,CDCA5,ZW10
GO: Biological Process	GO:0000075	cell cycle checkpoint		0.001359	12	254	CHEK1,MSH2,MCM10,CENPF,CASC5,FBXO31,GSG2,TTK,ZW10,CCNB2,CDC20,RPS27A
GO: Biological Process	GO:0034502	protein localization to chromosome		0.001885	5	24	CENPA,CASC5,CDCA5,GSG2,ZW10
GO: Biological Process	GO:0051640	organelle localization		0.00226	10	176	DLGAP5,ASPM,CENPA,CENPF,NDC80,SEH1L,DMD,CDCA5,KIF1B,ZW10
GO: Biological Process	GO:0007050	cell cycle arrest		0.005317	14	398	CHEK1,CDKN2C,MSH2,MCM10,CENPF,CASC5,FBXO31,GSG2,FOXM1,TTK,ZW10,CCNB2,CDC20,RPS27A
GO: Biological Process	GO:0051656	establishment of organelle localization		0.005347	8	113	DLGAP5,CENPA,CENPF,NDC80,SEH1L,CDCA5,KIF1B,ZW10
GO: Biological Process	GO:0051329	interphase of mitotic cell cycle		0.007494	14	410	CHEK1,CDKN2C,MCM10,CENPF,FBXO31,SKP2,CKS1B,CDCA5,E2F2,TYMS,FOXM1,PIM1,CCNB2,RPS27A
GO: Biological Process	GO:0045786	negative regulation of cell cycle		0.008003	15	472	CHEK1,BTG3,CDKN2C,MSH2,MCM10,CENPF,CASC5,FBXO31,GSG2,FOXM1,TTK,ZW10,CCNB2,CDC20,RPS27A
GO: Biological Process	GO:0007051	spindle organization		0.008342	7	85	NDC80,TPX2,CKS2,TTK,STMN1,SPC25,C15orf23
GO: Biological Process	GO:0051325	interphase		0.01015	14	421	CHEK1,CDKN2C,MCM10,CENPF,FBXO31,SKP2,CKS1B,CDCA5,E2F2,TYMS,FOXM1,PIM1,CCNB2,RPS27A
GO: Biological Process	GO:0051310	metaphase plate congression		0.01451	4	17	CENPF,SEH1L,CDCA5,ZW10
GO: Biological Process	GO:0007052	mitotic spindle organization		0.01782	5	37	NDC80,TPX2,TTK,STMN1,SPC25
GO: Biological Process	GO:0008608	attachment of spindle microtubules to kinetochore		0.02335	4	19	NDC80,SEH1L,CASC5,C15orf23
GO: Biological Process	GO:0006338	chromatin remodeling		0.02621	7	101	CENPN,CHEK1,SUV39H2,CENPA,CASC5,OIP5,TOP1MT
GO: Biological Process	GO:0051313	attachment of spindle microtubules to chromosome		0.03563	4	21	NDC80,SEH1L,CASC5,C15orf23
GO: Biological Process	GO:0006302	double-strand break repair		0.03822	7	107	CHEK1,MSH2,RAD54L,CDCA5,DEK,RAD51AP1,FOXM1
GO: Biological Process	GO:0034724	DNA replication-independent nucleosome organization		0.04328	4	22	CENPN,CENPA,CASC5,OIP5
GO: Biological Process	GO:0034080	CENP-A containing nucleosome assembly at centromere		0.04328	4	22	CENPN,CENPA,CASC5,OIP5
GO: Biological Process	GO:0006336	DNA replication-independent nucleosome assembly		0.04328	4	22	CENPN,CENPA,CASC5,OIP5
GO: Cellular Component	GO:0000775	chromosome, centromeric region		3.973e-09	14	157	KIF2C,CENPN,SUV39H2,CENPA,CENPF,NDC80,SEH1L,CASC5,SKA3,OIP5,ZW10,CDCA8,SPC25,C15orf23
GO: Cellular Component	GO:0000777	condensed chromosome kinetochore		7.379e-09	11	82	KIF2C,CENPN,CENPA,CENPF,NDC80,SEH1L,CASC5,SKA3,ZW10,SPC25,C15orf23
GO: Cellular Component	GO:0000779	condensed chromosome, centromeric region		1.429e-08	11	87	KIF2C,CENPN,CENPA,CENPF,NDC80,SEH1L,CASC5,SKA3,ZW10,SPC25,C15orf23
GO: Cellular Component	GO:0000793	condensed chromosome		1.721e-08	14	175	KIF2C,CENPN,CHEK1,CENPA,CENPF,NDC80,NCAPD2,SEH1L,CASC5,SKA3,CDCA5,ZW10,SPC25,C15orf23
GO: Cellular Component	GO:0005819	spindle		5.595e-08	15	228	KIFC1,DLGAP5,MAP7D3,ASPM,CENPF,TPX2,SKA3,CAPN6,GSG2,TTK,ZW10,CDCA8,KIF20A,CDC20,C15orf23
GO: Cellular Component	GO:0000776	kinetochore		9.171e-08	11	103	KIF2C,CENPN,CENPA,CENPF,NDC80,SEH1L,CASC5,SKA3,ZW10,SPC25,C15orf23
GO: Cellular Component	GO:0044430	cytoskeletal part		6.697e-06	31	1356	KIF2C,KIFC1,DLGAP5,CHEK1,MAP7D3,OBSCN,FSCN1,KIF18B,ASPM,CENPF,TPX2,SKA3,DNAH14,MYO19,CAPN6,KIF1B,MYO10,GSG2,LMNB2,TTK,ZW10,CDCA8,KIF20A,STMN1,KRT34,KRT17,CCNB2,CDC20,KRT16,C15orf23,KRT14
GO: Cellular Component	GO:0005694	chromosome		1.078e-05	21	675	KIF2C,CENPN,CHEK1,ZNF238,SUV39H2,MSH2,CENPA,CENPF,NDC80,NCAPD2,SEH1L,CASC5,SKA3,OIP5,CDCA5,TOP1MT,GSG2,ZW10,CDCA8,SPC25,C15orf23
GO: Cellular Component	GO:0044427	chromosomal part		0.0001204	18	583	KIF2C,CENPN,CHEK1,SUV39H2,CENPA,CENPF,NDC80,NCAPD2,SEH1L,CASC5,SKA3,OIP5,CDCA5,TOP1MT,ZW10,CDCA8,SPC25,C15orf23
GO: Cellular Component	GO:0015630	microtubule cytoskeleton		0.0002117	22	879	KIF2C,KIFC1,DLGAP5,CHEK1,MAP7D3,KIF18B,ASPM,CENPF,TPX2,SKA3,DNAH14,CAPN6,KIF1B,GSG2,TTK,ZW10,CDCA8,KIF20A,STMN1,CCNB2,CDC20,C15orf23
GO: Cellular Component	GO:0000922	spindle pole		0.001599	7	92	DLGAP5,ASPM,CENPF,TPX2,ZW10,CDC20,C15orf23
GO: Cellular Component	GO:0005874	microtubule		0.004052	12	352	KIF2C,KIFC1,KIF18B,TPX2,SKA3,DNAH14,CAPN6,KIF1B,ZW10,KIF20A,STMN1,C15orf23
GO: Cellular Component	GO:0000940	condensed chromosome outer kinetochore		0.02197	3	12	CENPF,NDC80,SKA3
Mouse Phenotype	MP:0003111	abnormal cell nucleus morphology		0.003845	9	127	CHEK1,PTTG1,CENPA,TPX2,RAD54L,TTK,LBR,CDCA8,CDC20
Mouse Phenotype	MP:0002048	increased lung adenoma incidence		0.03673	5	38	BTG3,CDKN2C,MSH2,TPX2,FOXM1
Mouse Phenotype	MP:0006204	embryonic lethality before implantation		0.04037	8	130	CHEK1,PTTG1,B3GNT5,MCM10,FBL,TEAD4,CDCA8,CDC20
Mouse Phenotype	MP:0004024	aneuploidy		0.04182	5	39	CHEK1,CENPA,TPX2,TTK,CDC20
Pathway	REACTOME_CELL_CYCLE_MITOTIC	Genes involved in Cell Cycle, Mitotic	MSigDB: C2.cp - Reactome	9.034e-08	19	306	KIF2C,CENPN,PTTG1,MCM10,CENPA,CENPF,NDC80,SEH1L,CASC5,SKP2,CKS1B,E2F2,TYMS,ZW10,CDCA8,KIF20A,CCNB2,CDC20,SPC25
Pathway	REACTOME_MITOTIC_PROMETAPHASE	Genes involved in Mitotic Prometaphase	MSigDB: C2.cp - Reactome	8.559e-07	11	92	KIF2C,CENPN,CENPA,CENPF,NDC80,SEH1L,CASC5,ZW10,CDCA8,CDC20,SPC25
Pathway	REACTOME_MITOTIC_M_M_G1_PHASES	Genes involved in Mitotic M-M/G1 phases	MSigDB: C2.cp - Reactome	2.706e-06	13	157	KIF2C,CENPN,CENPA,CENPF,NDC80,SEH1L,CASC5,E2F2,ZW10,CDCA8,KIF20A,CDC20,SPC25
Pathway	aurora_b_pathway	Aurora B signaling	NCI-Nature Curated	4.386e-05	7	39	KIF2C,CENPA,NDC80,NCAPD2,CDCA8,KIF20A,STMN1
Pathway	foxm1pathway	FOXM1 transcription factor network	NCI-Nature Curated	0.001261	6	41	CENPA,CENPF,SKP2,CKS1B,FOXM1,CCNB2
Pubmed	20360068	Systematic analysis of human protein complexes identifies chromosome segregation proteins.		2.31e-09	30	1146	CHEK1,PTTG1,FANCE,YBX1,BTG3,FSCN1,ASPM,CENPF,NDC80,TPX2,SEH1L,CASC5,FBL,SERBP1,SKP2,CKS1B,CKS2,PHGDH,ANXA8L2,TRIM29,CDCA5,TTK,ASS1,ZW10,CDCA8,KIF20A,CCNB2,CDC20,SPC25,C15orf23
Pubmed	16565220	Phosphoproteome analysis of the human mitotic spindle.		3.311e-09	15	210	DLGAP5,ARHGAP11A,ASPM,CENPF,NDC80,TPX2,NCAPD2,CASC5,SKA3,CDCA7L,GSG2,ZW10,CDCA8,KIF20A,BOP1
Pubmed	19471022	System-wide changes to SUMO modifications in response to heat shock.		2.52e-06	21	734	CDCA2,DLGAP5,GEMIN4,ARHGAP11A,MSH2,CENPF,TPX2,CASC5,SKA3,SERBP1,TEAD4,GMPS,DEK,ANP32E,DIAPH3,TYMS,FANCI,HEATR1,FOXM1,ASS1,RPS27A
Pubmed	18270576	Individual retinal progenitor cells display extensive heterogeneity of gene expression.		1.028e-05	7	39	PTTG1,FAM64A,TCF7L1,FOXM1,CCNB2,CDC20,SPC25
Pubmed	21440680	Genes expressed in Atoh1 neuronal lineages arising from the r1/isthmus rhombic lip.		1.399e-05	9	94	MCM10,NCAPD2,CDCA7L,CDCA3,CDCA5,FOXM1,CCNB2,CDC20,SPC25
Pubmed	17388661	Exquisite sensitivity of TP53 mutant and basal breast cancers to a dose-dense epirubicin-cyclophosphamide regimen.		2.485e-05	6	25	CENPA,CKS2,TTK,KRT17,CCNB2,CDC20
Pubmed	12188893	Drug target discovery by gene expression analysis: cell cycle genes.		0.0002025	4	7	CDCA2,CDCA3,CDCA5,CDCA8
Pubmed	20508983	Centrosome-related genes, genetic variation, and risk of breast cancer.		0.0005578	8	102	KIF2C,CHEK1,ASPM,NDC80,TPX2,NCAPD2,SKP2,TTK
Pubmed	12445204	Keratin 16 expression defines a subset of epithelial cells during skin morphogenesis and the hair cycle.		0.001137	3	3	KRT17,KRT16,KRT14
Pubmed	16420439	Identification of ventricular-side-enriched molecules regulated in a stage-dependent manner during cerebral cortical development.		0.001175	5	24	PTTG1,NCAPD2,CKS1B,CKS2,CDC20
Pubmed	22586326	Functional proteomics establishes the interaction of SIRT7 with chromatin remodeling complexes and expands its role in regulation of RNA polymerase I transcription.		0.003038	16	653	GEMIN4,FSCN1,MSH2,CENPF,NCAPD2,TEX10,FBL,SERBP1,GMPS,LMNB2,FANCI,HEATR1,CIRH1A,MTHFD1L,BOP1,SRPK1
Pubmed	11416179	All kinesin superfamily protein, KIF, genes in mouse and human.		0.006317	5	33	KIF2C,KIFC1,KIF18B,KIF1B,KIF20A
Pubmed	19786724	CKS proteins protect mitochondrial genome integrity by interacting with mitochondrial single-stranded DNA-binding protein.		0.007641	4	15	SKP2,CKS1B,CKS2,CCNB2
Pubmed	15226823	Genomic analysis of mouse retinal development.		0.007931	19	978	CDCA2,FANCE,YBX1,ARHGAP11A,NCAPD2,FBL,SEPHS1,SKP2,CKS1B,FZD9,WNT11,WNT6,CSDA,CRABP1,ANP32E,SLC25A37,CDCA8,STMN1,SPC25
Pubmed	15014502	Control of the SCF(Skp2-Cks1) ubiquitin ligase by the APC/C(Cdh1) ubiquitin ligase.		0.01128	3	5	SKP2,CKS1B,CDC20
Pubmed	21693764	Comparative proteomic analysis identifies a role for SUMO in protein quality control.		0.01335	14	560	KIF2C,ASPM,MSH2,NDC80,CASC5,SERBP1,TEAD4,DEK,ANP32E,FANCI,FOXM1,KRT17,SRPK1,RPS27A
Pubmed	19738611	Cell cycle genes and ovarian cancer susceptibility: a tagSNP analysis.		0.01494	5	39	CDKN2C,SKP2,E2F2,CCNB2,CDC20
Pubmed	16702408	Keratin 17 modulates hair follicle cycling in a TNFalpha-dependent fashion.		0.02247	3	6	KRT17,KRT16,KRT14
Pubmed	18781797	Quantitative analysis of global ubiquitination in HeLa cells by mass spectrometry.		0.02466	15	677	YBX1,FSCN1,PSAT1,FBL,SERBP1,PHGDH,GMPS,CSDA,PGM1,TOP1MT,TYMS,CTPS1,CIRH1A,ASS1,PRPF38A
Pubmed	11799066	Isolating human transcription factor targets by coupling chromatin immunoprecipitation and CpG island microarray analysis.		0.03269	4	21	CSDA,E2F2,TYMS,TTK
Interaction	int:SUMO2	SUMO2 interactions		4.267e-07	35	1163	CDCA2,KIF2C,KIFC1,DLGAP5,GEMIN4,ARHGAP11A,KIF18B,ASPM,MSH2,CENPF,NDC80,TPX2,CASC5,TEX10,SKA3,SERBP1,TEAD4,GMPS,BCL11A,DEK,ANP32E,DIAPH3,TYMS,FANCI,HEATR1,FOXM1,CTPS1,ASS1,LBR,CDCA8,KRT17,BOP1,SRPK1,RPS27A,KRT14
Interaction	int:FZR1	FZR1 interactions		0.001073	7	57	PTTG1,TPX2,SKP2,CKS1B,FOXM1,PIM1,CDC20
Interaction	int:AURKB	AURKB interactions		0.002142	7	63	CENPA,NDC80,SKA3,GSG2,CDCA8,KIF20A,CDC20
Interaction	int:E2F4	E2F4 interactions		0.003841	8	97	CHEK1,ARHGAP11A,MSH2,RAD54L,CSDA,E2F2,TYMS,TTK
Interaction	int:CKS1B	CKS1B interactions		0.004115	5	26	SKP2,CKS1B,CKS2,CCNB2,CDC20
Interaction	int:E2F1	E2F1 interactions		0.03517	8	131	CHEK1,MSH2,RAD54L,SKP2,CSDA,E2F2,TYMS,TTK
Interaction	int:CDK1	CDK1 interactions		0.04198	9	174	CDCA2,DLGAP5,PTTG1,NCAPD2,CKS1B,CKS2,FOXM1,STMN1,CCNB2
Cytoband	chr10p13	chr10p13		0.003017	4	34	SUV39H2,MCM10,NMT2,SEPHS1
Cytoband	chr1p32	chr1p32		0.01251	5	91	ZCCHC11,LRRC42,MRPL37,MAGOH,PRPF38A
Cytoband	chr1p34	chr1p34		0.01608	7	215	KIF2C,YBX1,RAD54L,HPDL,CTPS1,CDCA8,CDC20
Gene Family	KIF	Kinesins	genenames.org	1.94e-05	5	39	KIF2C,KIFC1,KIF18B,KIF1B,KIF20A
Gene Family	KRT	Keratins	genenames.org	0.003933	4	61	KRT34,KRT17,KRT16,KRT14
Coexpression	SMID_BREAST_CANCER_BASAL_UP	Genes up-regulated in basal subtype of breast cancer samles.	MSigDB: C2.cgp	5.223e-43	57	638	CENPN,KIFC1,DLGAP5,CHEK1,PTTG1,C11orf75,TMSB15B,NRTN,YBX1,BTG3,FSCN1,KIF18B,ASPM,MCM10,CENPA,CENPF,NDC80,GPR161,TPX2,PSAT1,RAD54L,SKP2,FZD9,SLC27A6,WNT6,TEAD4,PHGDH,QKI,CDCA3,BCL11A,CSDA,CAPN6,TRIM29,MYO10,TCF7L1,MAGOH,CRABP1,RAD51AP1,ANP32E,AGBL5,SLC25A37,TYMS,CYP39A1,NT5DC2,FOXM1,PTPLA,NFE2L3,TTK,LBR,CDCA8,CTSL2,KRT17,CCNB2,PTPN14,CDC20,KRT16,KRT14
Coexpression	16141321-Table2	Human Breast_Miller05_p53	GeneSigDB	6.793e-42	61	816	CDCA2,KIF2C,CENPN,KIFC1,DLGAP5,CHEK1,PTTG1,B3GNT5,FAM64A,YBX1,KIF18B,ASPM,MSH2,MCM10,CENPA,CENPF,NDC80,TPX2,NCAPD2,SEH1L,CASC5,SKA3,PSAT1,RAD54L,SEPHS1,SKP2,CKS1B,CKS2,OIP5,PHGDH,GMPS,CDCA3,BCL11A,CDCA5,MYO10,MAGOH,E2F2,DEK,RAD51AP1,ANP32E,DIAPH3,LMNB2,TYMS,PDE7A,FANCI,FOXM1,CTPS1,CIRH1A,NFE2L3,TTK,LBR,CDCA8,KIF20A,CTSL2,STMN1,CCNB2,SRPK1,CDC20,PSMG1,SPC25,CHAC2
Coexpression	20368555-TS-1	Human Breast_Barry10_1022genes	GeneSigDB	1.047e-34	55	815	KIF2C,CENPN,KIFC1,DLGAP5,PTTG1,FANCE,FAM64A,TMSB15B,YBX1,BTG3,KIF18B,ASPM,MCM10,CENPA,CENPF,NDC80,GPR161,TPX2,TEX10,PSAT1,RAD54L,SKP2,CKS2,OIP5,TEAD4,PHGDH,GMPS,CDCA3,BCL11A,SH2D2A,MYO10,MAGOH,OSBPL3,DEK,RAD51AP1,ANP32E,LMNB2,TYMS,FANCI,NT5DC2,FOXM1,CTPS1,NFE2L3,TTK,ASS1,LBR,CDCA8,KIF20A,CTSL2,STMN1,CCNB2,SRPK1,CDC20,PSMG1,KRT16
Coexpression	18662380-S3-AURKA	Human Breast_Wirapati08_355genes_AURKA_Module	GeneSigDB	8.063e-32	39	344	KIF2C,CENPN,KIFC1,DLGAP5,CHEK1,PTTG1,FAM64A,ASPM,MCM10,CENPA,CENPF,NDC80,TPX2,CASC5,SKA3,RAD54L,CKS1B,CKS2,OIP5,GMPS,CDCA3,CDCA5,RAD51AP1,DIAPH3,LMNB2,TYMS,FANCI,FOXM1,CTPS1,TTK,CDCA8,KIF20A,CTSL2,STMN1,CCNB2,BOP1,SRPK1,CDC20,SPC25
Coexpression	DODD_NASOPHARYNGEAL_CARCINOMA_DN	Genes down-regulated in nasopharyngeal carcinoma (NPC) compared to the normal tissue.	MSigDB: C2.cgp	2.4e-28	60	1344	CDCA2,KIF2C,CENPN,DLGAP5,CHEK1,PTTG1,FAM64A,YBX1,BTG3,ARHGAP11A,FSCN1,KIF18B,ASPM,SUV39H2,MSH2,MCM10,CENPA,CENPF,FKBP1A,NDC80,TPX2,SEH1L,CASC5,SKA3,PSAT1,FBL,RAD54L,DMD,SEPHS1,MYO19,SKP2,CKS1B,CKS2,OIP5,PHGDH,QKI,GMPS,L3MBTL4,CDCA5,KIF1B,EIF5A2,DEK,RAD51AP1,DIAPH3,LMNB2,TYMS,FANCI,PM20D2,HEATR1,FOXM1,CTPS1,NFE2L3,TTK,MTHFD1L,KIF20A,STMN1,CCNB2,PSMG1,AMOTL1,C15orf23
Coexpression	19043454-TableS2	Human Breast_Thorner09_217genes	GeneSigDB	2.748e-25	27	167	CDCA2,KIF2C,CENPN,DLGAP5,FAM64A,KIF18B,ASPM,CENPF,NDC80,TPX2,NCAPD2,SKA3,RAD54L,CKS1B,CKS2,OIP5,CDCA5,RAD51AP1,DIAPH3,GSG2,FANCI,TTK,CDCA8,KIF20A,STMN1,CCNB2,CDC20
Coexpression	20630075-AF-2	Mouse StemCell_GarciaEscudero10_371genes_p53	GeneSigDB	5.44e-25	31	265	CDCA2,KIF2C,CENPN,CHEK1,ARHGAP11A,FSCN1,KIF18B,SUV39H2,MCM10,CENPA,NDC80,TPX2,CASC5,TEX10,RAD54L,SKP2,CKS1B,CKS2,GMPS,CDCA3,ADAT2,GSG2,TYMS,PDE7A,FOXM1,CTPS1,MTHFD1L,CDCA8,CCNB2,CDC20,SPC25
Coexpression	VANTVEER_BREAST_CANCER_ESR1_DN	Down-regulated genes from the optimal set of 550 markers discriminating breast cancer samples by ESR1 [Gene ID=2099] expression: ER(+) vs ER(-) tumors.	MSigDB: C2.cgp	1.551e-24	29	223	KIF2C,FAM64A,C11orf75,YBX1,BTG3,FSCN1,CENPA,NCAPD2,PSAT1,RAD54L,SERBP1,FZD9,PHGDH,GMPS,BCL11A,TRIM29,PGM1,KIF1B,MYO10,CTPS1,TTK,ASS1,CDCA8,CTSL2,PIM1,CCNB2,CDC20,PSMG1,KRT16
Coexpression	HORIUCHI_WTAP_TARGETS_DN	Genes down-regulated in primary endothelial cells (HUVEC) after knockdown of WTAP [Gene ID=9589] by RNAi.	MSigDB: C2.cgp	1.801e-24	32	303	CDCA2,KIF2C,CENPN,DLGAP5,PTTG1,FAM64A,KIF18B,ASPM,CENPA,NDC80,TPX2,NCAPD2,CASC5,SKA3,NMT2,FBL,SEPHS1,CKS1B,CKS2,OIP5,CDCA3,RAD51AP1,LMNB2,TYMS,FOXM1,TTK,LBR,CDCA8,KIF20A,CCNB2,CDC20,SPC25
Coexpression	ROSTY_CERVICAL_CANCER_PROLIFERATION_CLUSTER	The 'Cervical Cancer Proliferation Cluster' (CCPC): genes whose expression in cervical carcinoma positively correlates with that of the HPV E6 and E7 oncogenes; they are also differentially expressed according to disease outcome.	MSigDB: C2.cgp	2.396e-24	25	140	KIF2C,KIFC1,DLGAP5,CHEK1,PTTG1,KIF18B,ASPM,MCM10,CENPA,CENPF,NDC80,TPX2,CKS2,OIP5,CDCA3,RAD51AP1,ANP32E,TYMS,FANCI,FOXM1,TTK,CDCA8,KIF20A,CCNB2,CDC20
Coexpression	BENPORATH_PROLIFERATION	Set 'Proliferation Cluster': genes defined in human breast tumor expression data.	MSigDB: C2.cgp	8.733e-24	25	147	CENPN,PTTG1,FANCE,ASPM,SUV39H2,MSH2,CENPA,CENPF,NDC80,RAD54L,CKS1B,CKS2,CDCA5,DEK,RAD51AP1,TYMS,CTPS1,NFE2L3,TTK,LBR,CTSL2,STMN1,CCNB2,SRPK1,C15orf23
Coexpression	SOTIRIOU_BREAST_CANCER_GRADE_1_VS_3_UP	Up-regulated genes whose expression correlated with histologic grade of invasive breast cancer tumors: comparison of grade 1 vs grade 3.	MSigDB: C2.cgp	1.488e-23	25	150	KIF2C,CENPN,KIFC1,DLGAP5,CHEK1,PTTG1,FAM64A,KIF18B,ASPM,MCM10,CENPA,CENPF,NDC80,TPX2,CKS2,OIP5,GMPS,CDCA3,FOXM1,TTK,CDCA8,KIF20A,STMN1,CCNB2,CDC20
Coexpression	KINSEY_TARGETS_OF_EWSR1_FLII_FUSION_UP	Genes up-regulated in TC71 and EWS502 cells (Ewing's sarcoma) upon knockdown of the EWSR1-FLII fusion [Gene ID=2130, 2314].	MSigDB: C2.cgp	2.862e-23	53	1248	CDCA2,KIF2C,CENPN,DLGAP5,CHEK1,PTTG1,GEMIN4,FAM64A,C11orf75,YBX1,KIF18B,ASPM,SUV39H2,MSH2,MCM10,CENPA,CENPF,NDC80,TPX2,NCAPD2,SEH1L,CASC5,SKA3,PSAT1,RAD54L,SERBP1,SEPHS1,MYO19,SKP2,OIP5,TEAD4,CDCA3,CDCA5,MAGOH,E2F2,OSBPL3,DEK,RAD51AP1,ANP32E,TYMS,FANCI,FOXM1,CTPS1,CIRH1A,TTK,ZW10,CDCA8,C9orf40,CCNB2,CDC20,PSMG1,SPC25,C15orf23
Coexpression	20937356-TableS2	Rat Hypothalamic_Mansuy10_1931genes	GeneSigDB	3.211e-23	53	1251	CDCA2,KIF2C,CENPN,DLGAP5,CHEK1,FAM64A,ARHGAP11A,KIF18B,ASPM,SUV39H2,MSH2,MCM10,CENPA,CENPF,NDC80,TPX2,NCAPD2,CASC5,TEX10,PSAT1,FBL,CDCA7L,PHGDH,GCSH,CDCA3,CSDA,REXO2,MAGOH,OSBPL3,DEK,RAD51AP1,ANP32E,LMNB2,SLC25A37,TYMS,HEATR1,NT5DC2,FOXM1,CTPS1,TTK,ZW10,MTHFD1L,LBR,CDCA8,KIF20A,STMN1,CCNB2,BOP1,SRPK1,CDC20,PRPF38A,SPC25,CHAC2
Coexpression	17150101-TableS1h	Human Breast_Troester06_364genes_up_DOX-MCF7	GeneSigDB	7.714e-23	30	282	KIF2C,CENPN,DLGAP5,PTTG1,FAM64A,BTG3,ARHGAP11A,ASPM,MSH2,MCM10,CENPF,NDC80,TPX2,CASC5,RAD54L,CKS1B,CKS2,TEAD4,CDCA5,RAD51AP1,DIAPH3,FOXM1,TTK,LBR,CDCA8,KIF20A,CTSL2,STMN1,CCNB2,SPC25
Coexpression	21169407-TableS3	Human StemCell_Shats10_100genes_Consensus Stemness Ranking	GeneSigDB	8.669e-23	21	89	KIF2C,DLGAP5,PTTG1,ASPM,MSH2,CENPA,CENPF,NDC80,TPX2,SKP2,CKS1B,CKS2,OIP5,RAD51AP1,FANCI,FOXM1,TTK,KIF20A,STMN1,CCNB2,CDC20
Coexpression	FARMER_BREAST_CANCER_BASAL_VS_LULMINAL	Genes which best discriminated between two groups of breast cancer according to the status of ESR1 and AR [Gene ID=2099, 367]: basal (ESR1- AR-) and luminal (ESR1+ AR+).	MSigDB: C2.cgp	4.426e-22	31	329	CHEK1,PTTG1,C11orf75,NRTN,YBX1,BTG3,MCM10,CENPA,NDC80,GPR161,TPX2,DMD,SEPHS1,SKP2,PHGDH,QKI,GMPS,BCL11A,CSDA,TRIM29,MYO10,TCF7L1,MAGOH,RAD51AP1,FOXM1,NFE2L3,TTK,LBR,SRPK1,CDC20,KRT16
Coexpression	17899371-GeneTable4	Human Breast_Lauss08_374genes	GeneSigDB	6.011e-22	32	364	KIF2C,CENPN,KIFC1,DLGAP5,PTTG1,GEMIN4,FAM64A,YBX1,ACSS2,ASPM,CENPA,CENPF,FKBP1A,NDC80,TPX2,NCAPD2,CKS1B,CKS2,GMPS,CDCA3,MYO10,CRABP1,DIAPH3,LMNB2,FOXM1,CTPS1,CDCA8,CTSL2,STMN1,KRT17,CCNB2,CDC20
Coexpression	NUYTTEN_EZH2_TARGETS_DN	Genes down-regulated in PC3 cells (prostate cancer) after knockdown of EZH2 [Gene ID=2146] by RNAi.	MSigDB: C2.cgp	1.288e-21	45	915	KIF2C,CENPN,KIFC1,PTTG1,FANCE,GEMIN4,B3GNT5,FAM64A,C11orf75,ASPM,MCM10,CENPA,CENPF,NDC80,GPR161,TPX2,NCAPD2,CASC5,FBL,RAD54L,CKS1B,OIP5,PHGDH,CDCA3,TRIM29,CDCA5,TOP1MT,E2F2,RAD51AP1,AGBL5,GSG2,TYMS,FANCI,HEATR1,NT5DC2,FOXM1,TTK,LBR,CDCA8,KIF20A,CTSL2,C9orf40,CCNB2,CDC20,SPC25
Coexpression	SHEDDEN_LUNG_CANCER_POOR_SURVIVAL_A6	Cluster 6 of method A: up-regulation of these genes in patients with non???small cell lung cancer (NSCLC) predicts poor survival outcome.	MSigDB: C2.cgp	2.939e-21	34	453	KIF2C,CENPN,DLGAP5,CHEK1,PTTG1,FAM64A,CDKN2C,KIF18B,ASPM,MCM10,CENPA,CENPF,NDC80,TPX2,NCAPD2,PSAT1,RAD54L,SEPHS1,CKS2,OIP5,TEAD4,CDCA3,RAD51AP1,TYMS,FANCI,FOXM1,TTK,CDCA8,KIF20A,CTSL2,STMN1,CCNB2,CDC20,SPC25
Coexpression	16478745-SuppTable1-short	Human Breast_Sotiriou06_128genes	GeneSigDB	3.101e-21	21	104	KIF2C,CENPN,KIFC1,DLGAP5,PTTG1,FAM64A,ASPM,MCM10,CENPA,CENPF,NDC80,TPX2,OIP5,GMPS,CDCA3,FOXM1,TTK,CDCA8,KIF20A,CCNB2,CDC20
Coexpression	20581836-TableS2	Human Sarcoma_Chibon10_67genes_genomeComplexityPredictor	GeneSigDB	3.716e-21	18	61	CDCA2,KIF2C,KIFC1,CHEK1,PTTG1,ASPM,CENPA,TPX2,CKS2,OIP5,CDCA3,RAD51AP1,FOXM1,TTK,CDCA8,KIF20A,CCNB2,CDC20
Coexpression	PUJANA_CHEK2_PCC_NETWORK	Genes constituting the CHEK2-PCC network of transcripts whose expression positively correlates (Pearson correlation coefficient, PCC >= 0.4) with that of CHEK2 [Gene ID=11200].	MSigDB: C2.cgp	9.945e-21	41	765	KIF2C,KIFC1,DLGAP5,CHEK1,PTTG1,YBX1,ARHGAP11A,CDKN2C,MSH2,CENPA,CENPF,NDC80,TPX2,NCAPD2,FBL,RAD54L,SEPHS1,SKP2,CKS1B,CKS2,WNT11,OIP5,GCSH,GMPS,MAGOH,DEK,RAD51AP1,ANP32E,LMNB2,TYMS,FANCI,FOXM1,CTPS1,TTK,LBR,STMN1,CCNB2,BOP1,CDC20,RPS27A,SPC25
Coexpression	18498629-GeneList	Human Breast_Loi08_239genes	GeneSigDB	3.308e-20	24	178	KIF2C,DLGAP5,PTTG1,KIF18B,ASPM,MCM10,CENPA,CENPF,NDC80,TPX2,CASC5,SKP2,CKS2,CDCA3,CDCA5,RAD51AP1,TYMS,FANCI,FOXM1,TTK,KIF20A,STMN1,CCNB2,CDC20
Coexpression	18427120-DataS4	Human Breast_Crawford08_971genes	GeneSigDB	1.06e-19	30	360	CDCA2,KIF2C,KIFC1,DLGAP5,CHEK1,PTTG1,FAM64A,ARHGAP11A,ASPM,SUV39H2,CENPA,CENPF,NDC80,TPX2,NCAPD2,PSAT1,SKP2,CKS2,CDCA3,CDCA5,RAD51AP1,ANP32E,FOXM1,TTK,CDCA8,KIF20A,STMN1,CCNB2,CDC20,SPC25
Coexpression	16478745-SuppTable1	Human Breast_Sotiriou06_242genes	GeneSigDB	2.403e-19	24	193	KIF2C,CENPN,KIFC1,DLGAP5,CHEK1,PTTG1,FAM64A,ASPM,MCM10,CENPA,CENPF,NDC80,TPX2,CKS2,OIP5,GMPS,CDCA3,FOXM1,TTK,CDCA8,KIF20A,STMN1,CCNB2,CDC20
Coexpression	19014521-TableS6c	Human Breast_Reyal08_72genes	GeneSigDB	4.273e-19	17	63	KIF2C,DLGAP5,PTTG1,KIF18B,ASPM,MCM10,CENPA,CENPF,TPX2,CDCA3,RAD51AP1,FOXM1,TTK,CDCA8,KIF20A,CCNB2,CDC20
Coexpression	PUJANA_BRCA2_PCC_NETWORK	Genes constituting the BRCA2-PCC network of transcripts whose expression positively correlated (Pearson correlation coefficient, PCC >= 0.4) with that of BRCA2 [Gene ID=675] across a compendium of normal tissues.	MSigDB: C2.cgp	6.063e-19	31	418	KIF2C,KIFC1,DLGAP5,CHEK1,PTTG1,CDKN2C,MSH2,CENPA,CENPF,NDC80,TPX2,NCAPD2,RAD54L,SEPHS1,SKP2,CKS2,GMPS,DEK,RAD51AP1,ANP32E,TYMS,FANCI,FOXM1,CTPS1,TTK,LBR,STMN1,CCNB2,SRPK1,CDC20,SPC25
Coexpression	18535662-TableS2d	Mouse Lymphoma_Wu08_1167genes	GeneSigDB	9.559e-19	36	627	CDCA2,PTTG1,B3GNT5,ARHGAP11A,ASPM,CENPA,CENPF,NDC80,MRPL2,TPX2,NCAPD2,SEH1L,CASC5,PSAT1,NMT2,SERBP1,SEPHS1,MYO19,CKS1B,GMPS,CDCA3,CSDA,CDCA5,MRPL37,RAD51AP1,ANP32E,NT5DC2,CIRH1A,TTK,LBR,CDCA8,KIF20A,STMN1,CCNB2,CDC20,SPC25
Coexpression	VECCHI_GASTRIC_CANCER_EARLY_UP	Up-regulated genes distinguishing between early gastric cancer (EGC) and normal tissue samples.	MSigDB: C2.cgp	9.928e-19	31	425	CDCA2,CENPN,DLGAP5,CHEK1,PTTG1,KIF18B,ASPM,MCM10,CENPA,CENPF,NDC80,TPX2,CASC5,SKA3,SKP2,CKS1B,CKS2,ADAT2,CDCA5,RAD51AP1,ANP32E,FANCI,FOXM1,CIRH1A,TTK,ASS1,MTHFD1L,KIF20A,CTSL2,CCNB2,CDC20
Coexpression	17150101-TableS1l	Human Breast_Troester06_436genes-up-DOX-ZR75-1	GeneSigDB	1.933e-18	28	329	KIF2C,CENPN,PTTG1,ARHGAP11A,CDKN2C,ASPM,MSH2,MCM10,CENPA,CENPF,NDC80,TPX2,NCAPD2,CASC5,RAD54L,SKP2,CKS1B,CDCA5,RAD51AP1,DIAPH3,FOXM1,TTK,LBR,CDCA8,CTSL2,STMN1,CCNB2,SPC25
Coexpression	18427120-DataS5	Human Breast_Crawford08_187genes	GeneSigDB	2.686e-18	21	141	KIF2C,DLGAP5,CHEK1,PTTG1,ASPM,CENPA,CENPF,NDC80,TPX2,PSAT1,SKP2,CKS2,CDCA3,RAD51AP1,TTK,CDCA8,KIF20A,STMN1,CCNB2,CDC20,SPC25
Coexpression	CAIRO_HEPATOBLASTOMA_CLASSES_UP	Genes up-regulated in robust Cluster 2 (rC2) of hepatoblastoma samples compared to those in the robust Cluster 1 (rC1).	MSigDB: C2.cgp	2.326e-17	34	599	KIF2C,CENPN,DLGAP5,CHEK1,YBX1,KIF18B,ASPM,MSH2,MCM10,CENPA,CENPF,NDC80,TPX2,NCAPD2,FBL,SERBP1,SKP2,CKS2,OIP5,GCSH,CSDA,RAD51AP1,AGBL5,FANCI,HEATR1,NT5DC2,TTK,CDCA8,KIF20A,CTSL2,CCNB2,SRPK1,CDC20,PSMG1
Coexpression	18318837-TableS2	Human MesenchymalStemCells_Yamamoto08_387genes	GeneSigDB	2.907e-17	25	265	CDCA2,KIF2C,KIFC1,DLGAP5,PTTG1,FAM64A,ARHGAP11A,ASPM,MCM10,CENPA,CENPF,NDC80,TPX2,SKA3,RAD54L,OIP5,CDCA5,LY6K,FOXM1,TTK,CDCA8,KIF20A,CCNB2,CDC20,SPC25
Coexpression	GRAHAM_CML_DIVIDING_VS_NORMAL_QUIESCENT_UP	Genes up-regulated in quiescent CD34+ [Gene ID=8842] cells isolated from peripheral blood of normal donors compared to the dividing cells from CML (chronic myeloid leukemia) patients.	MSigDB: C2.cgp	3.034e-17	22	182	KIF2C,DLGAP5,CHEK1,KIF18B,ASPM,MCM10,CENPA,CENPF,NDC80,TPX2,CKS1B,OIP5,RAD51AP1,TYMS,FANCI,NT5DC2,TTK,KIF20A,STMN1,CCNB2,CDC20,SPC25
Coexpression	19798054-ST	Human Breast_Williams09_302genes	GeneSigDB	3.064e-17	24	236	KIF2C,CENPN,DLGAP5,CHEK1,PTTG1,ASPM,MCM10,CENPA,CENPF,TPX2,CASC5,SKA3,FBL,CKS1B,OIP5,CDCA5,RAD51AP1,TYMS,FANCI,TTK,ASS1,KIF20A,CCNB2,CDC20
Coexpression	WINNEPENNINCKX_MELANOMA_METASTASIS_UP	Genes from the 254-gene classifier which were up-regulated in melanoma patients with a reported distant metastasis within 4 years.	MSigDB: C2.cgp	4.72e-17	21	161	KIF2C,CENPN,DLGAP5,CHEK1,PTTG1,KIF18B,ASPM,CENPA,CENPF,NDC80,RAD54L,CKS1B,CKS2,GMPS,CDCA5,TYMS,CDCA8,C9orf40,CCNB2,SPC25,C15orf23
Coexpression	KOBAYASHI_EGFR_SIGNALING_24HR_DN	Genes down-regulated in H1975 cells (non-small cell lung cancer, NSCLC) resistant to gefitinib [PubChem=123631] after treatment with EGFR inhibitor CL-387785 [PubChem=2776] for 24h.	MSigDB: C2.cgp	1.204e-16	24	250	KIF2C,CENPN,DLGAP5,FAM64A,KIF18B,ASPM,MSH2,MCM10,CENPA,NDC80,TPX2,PSAT1,CKS1B,CKS2,CDCA3,RAD51AP1,LMNB2,TYMS,FANCI,CTPS1,TTK,CDCA8,CDC20,SPC25
Coexpression	15489886-TableS1b	Human Sarcoma_Mason04_549genes	GeneSigDB	1.55e-16	30	464	KIF2C,CHEK1,PTTG1,BTG3,ARHGAP11A,CDKN2C,ASPM,MSH2,MCM10,CENPA,CENPF,GPR161,TPX2,SKP2,CKS1B,PHGDH,QKI,CDCA3,DEK,TYMS,FOXM1,PTPLA,TTK,LBR,CDCA8,KIF20A,STMN1,CCNB2,CDC20,SPC25
Coexpression	15260889-TableS2a	Human Breast_Dairkee04_479genes	GeneSigDB	4.603e-16	27	366	KIF2C,KIFC1,DLGAP5,CHEK1,PTTG1,CENPA,CENPF,TPX2,SEPHS1,CKS1B,CKS2,TEAD4,GMPS,CDCA3,BCL11A,CDCA5,MRPL37,DEK,ANP32E,DIAPH3,LMNB2,TYMS,FOXM1,CIRH1A,LBR,CDCA8,CCNB2
Coexpression	18387200-Genes	Human Breast_Mutarelli08_1488genes	GeneSigDB	1.31e-15	43	1170	KIF2C,CENPN,KIFC1,DLGAP5,CHEK1,PTTG1,GEMIN4,FAM64A,ASPM,SUV39H2,MCM10,CENPA,NDC80,TPX2,NCAPD2,SEH1L,RAD54L,MYO19,SKP2,CKS1B,CKS2,OIP5,PHGDH,GCSH,CDCA5,E2F2,RAD51AP1,HPDL,LMNB2,TYMS,FOXM1,CTPS1,CIRH1A,TTK,MTHFD1L,LBR,CDCA8,KIF20A,STMN1,CCNB2,BOP1,CDC20,PSMG1
Coexpression	17145885-SuppTable2	Human Lung_Kobayashi06_320genes	GeneSigDB	1.518e-15	23	247	KIF2C,CENPN,DLGAP5,FAM64A,ASPM,MSH2,MCM10,CENPA,NDC80,TPX2,PSAT1,CKS1B,CKS2,CDCA3,RAD51AP1,LMNB2,TYMS,FANCI,CTPS1,TTK,CDCA8,CDC20,SPC25
Coexpression	20421987-TableS1	Human Lung_Hou10_1067genes	GeneSigDB	8.408e-15	34	724	CDCA2,KIF2C,CENPN,DLGAP5,CHEK1,PTTG1,FAM64A,KIF18B,ASPM,MCM10,CENPA,CENPF,NDC80,TPX2,NCAPD2,CASC5,PSAT1,DNAH14,RAD54L,DMD,CKS1B,OIP5,QKI,CDCA3,CDCA5,RAD51AP1,TYMS,FANCI,FOXM1,TTK,CDCA8,KIF20A,CCNB2,CDC20
Coexpression	16651409-SuppTable1	Mouse StemCell_Lawlor06_285genes	GeneSigDB	1.3e-14	22	240	KIF2C,KIFC1,DLGAP5,CHEK1,FAM64A,NRTN,NDC80,PSAT1,CKS1B,FZD9,CDCA3,CDCA5,NT5DC2,CTPS1,CIRH1A,TTK,CDCA8,KIF20A,STMN1,CCNB2,BOP1,CDC20
Coexpression	BENPORATH_CYCLING_GENES	Genes showing cell-cycle stage-specific expression [PMID=12058064].	MSigDB: C2.cgp	2.23e-14	32	648	KIF2C,KIFC1,DLGAP5,PTTG1,FAM64A,ARHGAP11A,CDKN2C,MSH2,CENPA,CENPF,FKBP1A,NDC80,TPX2,NCAPD2,RAD54L,SEPHS1,CDCA7L,CKS1B,CKS2,GCSH,CDCA3,RAD51AP1,ANP32E,TYMS,FANCI,FOXM1,TTK,LBR,CDCA8,CCNB2,CDC20,C15orf23
Coexpression	MITSIADES_RESPONSE_TO_APLIDIN_DN	Genes down-regulated in the MM1S cells (multiple myeloma) after treatment with aplidin [PubChem=44152164], a marine-derived compound with potential anti-cancer properties.	MSigDB: C2.cgp	2.414e-14	22	247	DLGAP5,PTTG1,KIF18B,ASPM,MSH2,CENPA,CENPF,GPR161,TPX2,NCAPD2,SERBP1,SKP2,GMPS,DEK,AGBL5,TYMS,FANCI,HEATR1,FOXM1,CTPS1,LBR,CDCA8
Coexpression	20081105-ST-1	Human Breast_Nagaraja10_1345genes	GeneSigDB	3.227e-14	39	1032	KIF2C,CENPN,KIFC1,ZCCHC11,DLGAP5,FAM64A,MCM10,CENPA,CENPF,FAM123B,FKBP1A,TPX2,NCAPD2,SEH1L,PSAT1,FBL,SERBP1,MYO19,CKS1B,FZD9,OIP5,TEAD4,GCSH,CDCA5,TOP1MT,E2F2,RAD51AP1,AGBL5,GSG2,LMNB2,TYMS,FOXM1,TTK,LBR,CDCA8,KIF20A,STMN1,CCNB2,SPC25
Coexpression	19636063-TableS6	Human Lymphoma_Gentles09_780genes	GeneSigDB	4.541e-14	30	569	KIF2C,KIFC1,CHEK1,PTTG1,ARHGAP11A,CDKN2C,MSH2,CENPA,CENPF,TPX2,RAD54L,DMD,CKS1B,OIP5,GMPS,LRRC42,MAGOH,E2F2,DEK,RAD51AP1,ANP32E,LMNB2,TYMS,FOXM1,TTK,LBR,STMN1,CCNB2,SRPK1,CDC20
Coexpression	BASAKI_YBX1_TARGETS_UP	Genes up-regulated in SKOC-3 cells (ovarian cancer) after YB-1 (YBX1) [Gene ID=4904] knockdown by RNAi.	MSigDB: C2.cgp	4.719e-14	23	288	KIF2C,CENPN,CHEK1,PTTG1,ASPM,MCM10,CENPA,NDC80,TPX2,NCAPD2,MYO19,OIP5,CDCA3,DIAPH3,LMNB2,TYMS,FANCI,CTPS1,CDCA8,KIF20A,CCNB2,CDC20,C15orf23
Coexpression	RODRIGUES_THYROID_CARCINOMA_POORLY_DIFFERENTIATED_UP	Genes up-regulated in poorly differentiated thyroid carcinoma (PDTC) compared to normal thyroid tissue.	MSigDB: C2.cgp	7.21e-14	31	626	KIF2C,CENPN,DLGAP5,CHEK1,BTG3,SUV39H2,CENPF,SEH1L,CASC5,PSAT1,CKS1B,CKS2,PHGDH,GMPS,KIF1B,MRPL37,OSBPL3,RAD51AP1,DIAPH3,LMNB2,TYMS,FANCI,HEATR1,CTPS1,PTPLA,TTK,MTHFD1L,STMN1,PTPN14,PSMG1,CHAC2
Coexpression	LEE_EARLY_T_LYMPHOCYTE_UP	Genes up-regulated at early stages of progenitor T lymphocyte maturation compared to the late stages.	MSigDB: C2.cgp	8.307e-14	15	82	KIF2C,DLGAP5,PTTG1,KIF18B,ASPM,CENPA,NDC80,CKS2,OIP5,RAD51AP1,TYMS,FANCI,TTK,KIF20A,CCNB2
Coexpression	17297478-SuppTable5	Human Intestine_Vecchi07_1024genes	GeneSigDB	8.426e-14	34	781	CDCA2,CENPN,DLGAP5,CHEK1,PTTG1,KIF18B,ASPM,MCM10,CENPA,CENPF,NDC80,TPX2,CASC5,FBXO31,SKA3,DMD,SKP2,CKS1B,CKS2,ADAT2,CDCA5,RAD51AP1,ANP32E,LMNB2,FANCI,FOXM1,CIRH1A,TTK,ASS1,MTHFD1L,KIF20A,CTSL2,CCNB2,CDC20
Coexpression	18231642-TableW1	Mouse Brain_DeSmaele07_122genes	GeneSigDB	1.52e-13	16	105	KIF2C,ASPM,MCM10,CDCA7L,CKS1B,CKS2,RAD51AP1,ANP32E,TYMS,NT5DC2,TTK,LBR,CDCA8,KIF20A,CCNB2,CDC20
Coexpression	19061838-TableS7	Human Viral_Cairo08_982genes	GeneSigDB	1.805e-13	34	801	KIF2C,CENPN,DLGAP5,CHEK1,ZNF238,YBX1,ASPM,MSH2,MCM10,CENPA,CENPF,NDC80,TPX2,NCAPD2,FBL,SKP2,CKS2,OIP5,GCSH,CSDA,RAD51AP1,AGBL5,FANCI,HEATR1,NT5DC2,TTK,CDCA8,KIF20A,CTSL2,CCNB2,BOP1,SRPK1,CDC20,PSMG1
Coexpression	PUJANA_BREAST_CANCER_WITH_BRCA1_MUTATED_UP	The XPRSS-Int network genes up-regulated in breast tumors from patients with germline mutations in BRCA1 [Gene ID=672] compared to those with the wild type allele.	MSigDB: C2.cgp	3.104e-13	13	55	CDKN2C,MSH2,CENPA,NDC80,NCAPD2,RAD54L,SKP2,DEK,RAD51AP1,FOXM1,LBR,STMN1,CDC20
Coexpression	16921376-GeneList	Human Breast_Carter06_70genes	GeneSigDB	4.017e-13	13	56	PTTG1,MCM10,TPX2,OIP5,CDCA3,RAD51AP1,FOXM1,CTPS1,TTK,CDCA8,KIF20A,CCNB2,CDC20
Coexpression	WHITEFORD_PEDIATRIC_CANCER_MARKERS	Differentially expressed genes in a panel of xenografts representing 8 common pediatric tumors compared to the normal tissues.	MSigDB: C2.cgp	5.128e-13	15	92	CDCA2,PTTG1,CENPA,CENPF,TPX2,PSAT1,CKS1B,CKS2,CDCA5,LMNB2,TYMS,TTK,CDCA8,STMN1,CCNB2
Coexpression	16643655-1300GenesList	Human Breast_Hu06_1400genes	GeneSigDB	6.041e-13	41	1252	CENPN,PTTG1,FANCE,B3GNT5,BTG3,ASPM,SUV39H2,MSH2,CENPA,CENPF,NDC80,FBL,RAD54L,CKS1B,FZD9,CKS2,WNT6,PHGDH,ANXA8L2,CSDA,CAPN6,PGM1,CDCA5,TOP1MT,MYO10,OSBPL3,CRABP1,DEK,RAD51AP1,TYMS,HEATR1,CTPS1,NFE2L3,TTK,ASS1,LBR,CTSL2,STMN1,KRT17,CCNB2,SRPK1
Coexpression	19204204-SupplementaryTable4	Human Breast_Parker09_161genes_IntrinsicGenes_RTPCR	GeneSigDB	8.123e-13	17	140	KIF2C,PTTG1,BTG3,CENPA,CENPF,CKS2,PHGDH,BCL11A,CSDA,TCF7L1,TYMS,CTPS1,CDCA8,CTSL2,KRT17,CDC20,KRT14
Coexpression	CROONQUIST_IL6_DEPRIVATION_DN	Genes down-regulated in the ANBL-6 cell line (multiple myeloma, MM) after withdrawal of IL6 [Gene ID=3569].	MSigDB: C2.cgp	1.879e-12	14	80	KIF2C,KIFC1,CHEK1,CENPA,TPX2,SEPHS1,SKP2,CKS2,OIP5,GMPS,TYMS,FOXM1,CCNB2,CDC20
Coexpression	15260889-SuppTable2	Human Breast_Dairkee04_681genes	GeneSigDB	1.906e-12	27	509	KIF2C,KIFC1,DLGAP5,CHEK1,PTTG1,CENPA,CENPF,TPX2,SEPHS1,CKS1B,CKS2,TEAD4,GMPS,CDCA3,BCL11A,CDCA5,MRPL37,DEK,ANP32E,DIAPH3,LMNB2,TYMS,FOXM1,CIRH1A,LBR,CDCA8,CCNB2
Coexpression	CHIANG_LIVER_CANCER_SUBCLASS_PROLIFERATION_UP	Top 200 marker genes up-regulated in the 'proliferation' subclass of hepatocellular carcinoma (HCC); characterized by increased proliferation, high levels of serum AFP [Gene ID=174], and chromosomal instability.	MSigDB: C2.cgp	1.175e-11	16	137	KIF2C,PTTG1,B3GNT5,ASPM,CENPF,TPX2,CDCA7L,OIP5,CSDA,CDCA5,RAD51AP1,FOXM1,TTK,KIF20A,CCNB2,CDC20
Coexpression	18381423-SuppTable1c	Human StemCell_Riggi08_206genes	GeneSigDB	1.33e-11	17	165	CDCA2,KIF2C,DLGAP5,KIF18B,ASPM,MCM10,CENPA,CENPF,NDC80,CASC5,RAD51AP1,MTSS1L,TTK,KIF20A,CCNB2,CDC20,SPC25
Coexpression	PUJANA_XPRSS_INT_NETWORK	Genes constituting the XPRSS-Int network: intersection of genes whose expression correlates with BRCA1, BRCA2, ATM, and CHEK2 [Gene ID=672, 675, 472, 11200] in a compendium of normal tissues.	MSigDB: C2.cgp	1.629e-11	17	167	KIFC1,CDKN2C,MSH2,CENPA,NDC80,NCAPD2,RAD54L,SKP2,DEK,RAD51AP1,ANP32E,FANCI,FOXM1,LBR,STMN1,CDC20,SPC25
Coexpression	19204204-SupplementaryTable1	Human Breast_Parker09_1232genes_IntrinsicGenes_hu2006	GeneSigDB	3.904e-11	36	1084	CENPN,PTTG1,FANCE,B3GNT5,BTG3,ASPM,SUV39H2,MSH2,CENPA,CENPF,NDC80,FBL,RAD54L,FZD9,CKS2,WNT6,PHGDH,CSDA,CAPN6,PGM1,CDCA5,TOP1MT,MYO10,OSBPL3,RAD51AP1,TYMS,CTPS1,NFE2L3,TTK,ASS1,LBR,CTSL2,STMN1,KRT17,CCNB2,SRPK1
Coexpression	LINDGREN_BLADDER_CANCER_CLUSTER_3_UP	Genes whose expression profile is specific to Cluster III of urothelial cell carcinoma (UCC) tumors.	MSigDB: C2.cgp	8.844e-11	21	325	KIF2C,CENPN,KIFC1,DLGAP5,PTTG1,BTG3,CDKN2C,MSH2,CENPA,CENPF,RAD54L,CKS1B,CKS2,DEK,TYMS,CTPS1,ASS1,CDCA8,ZNF286A,STMN1,CCNB2
Coexpression	18310505-TableS7	Human StemCell_Matushansky08_1453genes	GeneSigDB	9e-11	38	1245	KIF2C,ZCCHC11,CHEK1,PTTG1,FANCE,FAM64A,ARHGAP11A,FSCN1,ASPM,MSH2,MCM10,CENPA,CENPF,GPR161,TPX2,TEX10,FBL,SKP2,CKS2,OIP5,GMPS,CDCA3,LRRC42,MAGOH,OSBPL3,DEK,RAD51AP1,ANP32E,LMNB2,TYMS,FOXM1,TTK,CDCA8,KIF20A,STMN1,CCNB2,SRPK1,CDC20
Coexpression	VANTVEER_BREAST_CANCER_METASTASIS_DN	Genes whose expression is significantly and negatively correlated with poor breast cancer clinical outcome (defined as developing distant metastases in less than 5 years).	MSigDB: C2.cgp	1.278e-10	14	107	CENPN,DLGAP5,FAM64A,ASPM,CENPA,NDC80,CKS2,GMPS,DIAPH3,CTPS1,CTSL2,STMN1,CCNB2,SPC25
Coexpression	17804718-Table1	Mouse Breast_Deeb07_119genes	GeneSigDB	1.664e-10	14	109	CHEK1,ARHGAP11A,ASPM,MCM10,CENPA,CENPF,SKP2,CKS1B,CDCA3,RAD51AP1,TYMS,CYP39A1,FOXM1,STMN1
Coexpression	LI_WILMS_TUMOR_VS_FETAL_KIDNEY_1_DN	Genes down-regulated in Wilm's tumor samples compared to fetal kidney.	MSigDB: C2.cgp	1.698e-10	16	162	KIF2C,KIFC1,DLGAP5,PTTG1,MSH2,CENPF,TPX2,CKS1B,CKS2,FANCI,TTK,STMN1,CCNB2,BOP1,SRPK1,CDC20
Coexpression	GRAHAM_NORMAL_QUIESCENT_VS_NORMAL_DIVIDING_DN	Genes down-regulated in quiescent vs dividing CD34+ [Gene ID=8842] cells isolated from peripheral blood of normal donors.	MSigDB: C2.cgp	1.788e-10	13	87	KIF2C,DLGAP5,CHEK1,KIF18B,MSH2,MCM10,NDC80,CKS1B,OIP5,RAD51AP1,TYMS,CCNB2,CDC20
Coexpression	NAKAYAMA_SOFT_TISSUE_TUMORS_PCA2_UP	Top 100 probe sets contrubuting to the positive side of the 2nd principal component; associated with adipocytic differentiation.	MSigDB: C2.cgp	2.085e-10	13	88	KIF2C,CENPN,DLGAP5,ASPM,CENPA,CENPF,TPX2,CKS2,CRABP1,CDCA8,KIF20A,CCNB2,CDC20
Coexpression	17150101-TableS1a	Human Breast_Troester06_81genes_up_sham_HME-CC	GeneSigDB	2.514e-10	12	69	KIF2C,CENPN,DLGAP5,PTTG1,ASPM,CENPF,NDC80,TPX2,CKS2,CDCA5,STMN1,CCNB2
Coexpression	SHEPARD_CRUSH_AND_BURN_MUTANT_DN	Human orthologs of genes down-regulated in the crb ('crash and burn') zebrafish mutant that represents a loss-of-function mutation in BMYB [Gene ID=4605].	MSigDB: C2.cgp	6.54e-10	15	147	CDCA2,KIF2C,ASPM,TPX2,FZD9,CKS2,OIP5,CDCA3,MYO10,DEK,LMNB2,FOXM1,TTK,CCNB2,CDC20
Coexpression	SMID_BREAST_CANCER_LUMINAL_A_DN	Genes down-regulated in the luminal A subtype of breast cancer.	MSigDB: C2.cgp	7.248e-10	8	18	CENPN,NDC80,TPX2,CDCA3,ANP32E,CDCA8,CDC20,KRT16
Coexpression	12791645-Table1	Human BoneMarrow_Croonquist03_50genes_IL6Stravation	GeneSigDB	7.936e-10	10	41	KIF2C,KIFC1,PTTG1,CENPA,OIP5,FOXM1,TTK,CCNB2,CDC20,SPC25
Coexpression	MOLENAAR_TARGETS_OF_CCND1_AND_CDK4_DN	Genes commonly down-regulated in SK-N-BE cells (neuroblastoma) after RNAi knockdown of CCND1 and CDK4 [Gene ID=595, 1019].	MSigDB: C2.cgp	8.214e-10	11	57	CDCA2,KIF2C,CENPN,CDKN2C,CENPF,TPX2,CASC5,CDCA7L,CDCA8,KIF20A,SPC25
Coexpression	11823860-SuppTable2	Human Breast_van'tVeer02_231genes_PoorPrognosisSignature	GeneSigDB	9.653e-10	16	181	CENPN,DLGAP5,FAM64A,ASPM,CENPA,CENPF,NDC80,SKA3,CKS2,GMPS,DIAPH3,CTPS1,CTSL2,STMN1,CCNB2,SPC25
Coexpression	15785748-Table2	Human Uterine_Santin05_139genes	GeneSigDB	1.027e-09	14	124	KIF2C,KIFC1,PTTG1,CENPA,TPX2,CKS1B,CRABP1,FOXM1,NFE2L3,TTK,KRT34,CCNB2,CDC20,SPC25
Coexpression	18271932-GeneList	Human Breast_Takahashi08_33genes_TP53	GeneSigDB	1.55e-09	9	30	KIF2C,PTTG1,ASPM,CENPF,BCL11A,FANCI,CDCA8,STMN1,CCNB2
Coexpression	WONG_EMBRYONIC_STEM_CELL_CORE	The 'core ESC-like gene module': genes coordinately up-regulated in a compendium of mouse embryonic stem cells (ESC) which are shared with the human ESC-like module.	MSigDB: C2.cgp	1.634e-09	20	335	DLGAP5,CHEK1,MSH2,NDC80,NCAPD2,FBL,CKS1B,CKS2,CDCA3,CDCA5,MRPL37,TCF7L1,DEK,ANP32E,NT5DC2,TTK,CDCA8,KIF20A,CCNB2,CDC20
Coexpression	BENPORATH_ES_1	Set 'ES exp1': genes overexpressed in human embryonic stem cells according to 5 or more out of 20 profiling studies.	MSigDB: C2.cgp	1.671e-09	21	378	KIF2C,DLGAP5,CHEK1,PTTG1,FAM64A,MSH2,MCM10,SERBP1,SEPHS1,MYO19,OIP5,TEAD4,CDCA5,TCF7L1,CRABP1,DEK,RAD51AP1,NFE2L3,BOP1,CDC20,SPC25
Coexpression	ZHAN_MULTIPLE_MYELOMA_PR_UP	Top 50 up-regulated genes in cluster PR of multiple myeloma samples characterized by increased expression of proliferation and cell cycle genes.	MSigDB: C2.cgp	1.724e-09	10	44	DLGAP5,ASPM,MCM10,TPX2,TYMS,FANCI,FOXM1,TTK,CCNB2,SPC25
Coexpression	ODONNELL_TFRC_TARGETS_DN	Genes dpwn-regulated in P493-6 cells (B lymphocyte) upon knockdown of TFRC [Gene ID=7037] by RNAi.	MSigDB: C2.cgp	3.029e-09	14	134	DLGAP5,NRTN,ARHGAP11A,ASPM,CENPA,CENPF,NDC80,CKS1B,DIAPH3,FOXM1,TTK,KIF20A,CDC20,SPC25
Coexpression	19249242-Table2	Human Breast_Andre09_71genes	GeneSigDB	3.788e-09	11	65	DLGAP5,PTTG1,ASPM,CENPF,NDC80,TPX2,CKS1B,CKS2,KIF20A,STMN1,SPC25
Coexpression	FOURNIER_ACINAR_DEVELOPMENT_LATE_2	Genes identified by method 2 as coordinately down-regulated late in HMEC cells (mammary epithelium) during acinar development in vitro.	MSigDB: C2.cgp	5.337e-09	18	275	KIF2C,CENPN,PTTG1,ASPM,CENPA,NDC80,SKP2,CKS1B,CKS2,TEAD4,GCSH,CDCA3,ANP32E,FANCI,NT5DC2,FOXM1,TTK,SRPK1
Coexpression	POOLA_INVASIVE_BREAST_CANCER_UP	Genes up-regulated in atypical ductal hyperplastic tissues from patients with (ADHC) breast cancer vs those without the cancer (ADH).	MSigDB: C2.cgp	7.676e-09	18	281	KIF2C,DLGAP5,PTTG1,ASPM,CENPA,CENPF,NDC80,TPX2,CKS2,OIP5,RAD51AP1,TYMS,FANCI,KIF20A,STMN1,CCNB2,CDC20,SPC25
Coexpression	AMUNDSON_GAMMA_RADIATION_RESPONSE	Genes down-regulated across the entire panel of NCI-60 cell lines in response to gamma radiation.	MSigDB: C2.cgp	9.821e-09	9	36	KIFC1,PTTG1,CDKN2C,CENPA,CENPF,CKS2,TTK,LBR,CCNB2
Coexpression	11207349-Supp2	Human Breast_Hedenfalk01_176genes_BRCA	GeneSigDB	1.088e-08	14	147	ZCCHC11,DLGAP5,CHEK1,BTG3,CDKN2C,MSH2,SERBP1,SEPHS1,CKS1B,GCSH,GMPS,CSDA,FOXM1,CTPS1
Coexpression	14737219-CSRgenes	Human Breast_Chang04_772genes_WoundHealing_CSR_genes	GeneSigDB	1.141e-08	24	567	CENPN,KIFC1,DLGAP5,CHEK1,PTTG1,FAM64A,ACSS2,CENPA,CENPF,TPX2,SKA3,CKS1B,CKS2,CDCA5,MRPL37,RAD51AP1,ANP32E,DIAPH3,LMNB2,TYMS,FANCI,FOXM1,CDCA8,CCNB2
Coexpression	18684329-TableS13	Human Breast_van Vliet08_127genes_GoodvPoorPrognosis	GeneSigDB	1.539e-08	13	122	KIF2C,KIFC1,DLGAP5,PTTG1,ASPM,CENPA,TPX2,CKS2,CDCA3,TTK,KIF20A,CCNB2,CDC20
Coexpression	18413728-Table2b	Human Brain_Molenaar08_60genes	GeneSigDB	1.561e-08	10	54	CDCA2,KIF2C,CDKN2C,CENPF,TPX2,CASC5,CDCA7L,CDCA8,KIF20A,SPC25
Coexpression	KANG_DOXORUBICIN_RESISTANCE_UP	Genes differentialy expressed in gastric cancer cell lines: doxorubicin [PubChem=31703] resistant vs sensitive.	MSigDB: C2.cgp	1.561e-08	10	54	ASPM,CENPA,TPX2,OIP5,RAD51AP1,TYMS,FANCI,FOXM1,CDCA8,CDC20
Coexpression	20156340-GENIUS-ERposHER2neg_signature	Human Breast_HaibeKains10_229genes_GENIUS_ERposHER2neg	GeneSigDB	1.941e-08	16	220	KIF2C,CENPN,FAM64A,ARHGAP11A,MCM10,CENPA,TPX2,CKS1B,CKS2,LMNB2,TYMS,FOXM1,KIF20A,STMN1,CCNB2,CDC20
Coexpression	18698033-tableS1-AURKA	Human Breast_Desmedt08_229genes_AURKA_Module	GeneSigDB	1.941e-08	16	220	KIF2C,CENPN,FAM64A,ARHGAP11A,MCM10,CENPA,TPX2,CKS1B,CKS2,LMNB2,TYMS,FOXM1,KIF20A,STMN1,CCNB2,CDC20
Coexpression	BLUM_RESPONSE_TO_SALIRASIB_DN	Selected genes down-regulated in response to the Ras inhibitor salirasib [PubChem=5469318] in a panel of cancer cell lines with constantly active HRAS [Gene ID=3265].	MSigDB: C2.cgp	2.033e-08	19	340	KIF2C,CHEK1,PTTG1,CDKN2C,MSH2,CENPA,CENPF,NDC80,TPX2,SKP2,CKS2,DEK,RAD51AP1,TYMS,TTK,KIF20A,STMN1,CCNB2,CDC20
Coexpression	16397240-SuppTable3	Human Colon_Grade06_351genes	GeneSigDB	3.108e-08	17	265	KIF2C,KIFC1,ARHGAP11A,ASPM,CENPF,FKBP1A,SKA3,CKS2,TEAD4,GMPS,CDCA3,DEK,ANP32E,NFE2L3,TTK,KRT17,CCNB2
Coexpression	19351846-SuppTable2	Human Prostate_Wang09_181genes	GeneSigDB	3.768e-08	14	161	CENPN,CHEK1,CENPA,CENPF,NDC80,TPX2,OIP5,RAD51AP1,TYMS,KIF20A,CTSL2,CCNB2,CDC20,SPC25
Coexpression	16919171-Table3	Human Colon_Ancona06_45genes	GeneSigDB	4.48e-08	9	42	NCAPD2,SKP2,CKS1B,CKS2,FOXM1,TTK,CCNB2,SRPK1,CDC20
Coexpression	16151515-TableS1	Mouse StemCell_Forsberg05_413genes	GeneSigDB	5.025e-08	15	198	CDCA2,CENPN,CDKN2C,ASPM,NDC80,NCAPD2,CDCA3,CDCA5,NT5DC2,FOXM1,TTK,CDCA8,CCNB2,CDC20,SPC25
Coexpression	SMID_BREAST_CANCER_LUMINAL_B_DN	Genes down-regulated in the luminal B subtype of breast cancer.	MSigDB: C2.cgp	5.085e-08	23	555	C11orf75,YBX1,FSCN1,GPR161,PSAT1,DMD,WNT6,PHGDH,BCL11A,CSDA,CAPN6,TRIM29,TCF7L1,CRABP1,ANP32E,SLC25A37,CYP39A1,PTPLA,ASS1,LBR,KRT17,KRT16,KRT14
Coexpression	17150101-TableS1c	Human Breast_Troester06_134genes_up_DoxTreated-HME-CC	GeneSigDB	5.561e-08	12	107	CENPN,DLGAP5,PTTG1,ASPM,CENPF,TPX2,CKS1B,CKS2,RAD51AP1,TYMS,FOXM1,STMN1
Coexpression	18451145-Table1b	Human StemCell_Kumamoto08_10genes_DownRegulated	GeneSigDB	7.204e-08	6	10	KIF2C,KIFC1,CENPF,CASC5,CKS2,CDC20
Coexpression	KUMAMOTO_RESPONSE_TO_NUTLIN_3A_DN	Genes down-regulated in response to nutlin-3a [PubChem=216345], an inhibitor of MDM2 [Gene ID=4193], in skin fibroblast cultures after knockdown of TP53 [Gene ID=7157] by RNAi.	MSigDB: C2.cgp	7.204e-08	6	10	KIF2C,KIFC1,CENPF,CASC5,CKS2,CDC20
Coexpression	RUIZ_TNC_TARGETS_DN	Genes down-regulated in T98G cells (glioblastoma) by TNC [Gene ID=3371].	MSigDB: C2.cgp	1.074e-07	13	142	KIF2C,MCM10,NMT2,RAD54L,DMD,CKS2,OIP5,RAD51AP1,TYMS,FANCI,FOXM1,CTPS1,SPC25
Coexpression	CHEMNITZ_RESPONSE_TO_PROSTAGLANDIN_E2_UP	Genes up-regulated in CD4+ [Gene ID=920] T lymphocytes after stimulation with prostaglandin E2 [PubChem=5280360].	MSigDB: C2.cgp	1.175e-07	13	143	DLGAP5,PTTG1,FAM64A,ASPM,CENPF,TPX2,CASC5,SKA3,CKS2,GMPS,TTK,KIF20A,CCNB2
Coexpression	17699775-SuppTable1	Human Lung_Johnson07_1334genes	GeneSigDB	1.701e-07	28	888	CDCA2,KIF2C,CENPN,DLGAP5,CHEK1,SUV39H2,MCM10,TPX2,FBL,DMD,SKP2,CKS1B,TEAD4,QKI,CDCA3,CDCA5,TOP1MT,RAD51AP1,TYMS,FANCI,CTPS1,TTK,CNTNAP3,LBR,CDCA8,CDC20,SPC25,CHAC2
Coexpression	12874028-Table1	Human Esophagus_Barrett03_104genes	GeneSigDB	2.735e-07	11	95	KIF2C,DLGAP5,CENPA,CENPF,NCAPD2,CKS1B,CKS2,FOXM1,TTK,STMN1,CDC20
Coexpression	SMID_BREAST_CANCER_RELAPSE_IN_BONE_DN	Genes down-regulated in bone relapse of breast cancer.	MSigDB: C2.cgp	3.133e-07	17	307	YBX1,FSCN1,GPR161,PSAT1,FZD9,PHGDH,QKI,BCL11A,CSDA,CAPN6,TRIM29,ANP32E,SLC25A37,CYP39A1,KRT17,KRT16,KRT14
Coexpression	MISSIAGLIA_REGULATED_BY_METHYLATION_DN	Genes down-regulated in PaCa44 and CFPAC1 cells (pancreatic cancer) after treatment with decitabine [PubChem=451668], a DNA hypomethylating agent similar to azacitidine [PubChem=9444].	MSigDB: C2.cgp	3.44e-07	11	97	KIFC1,CHEK1,CDKN2C,CENPF,FBL,GMPS,DEK,TYMS,FOXM1,LBR,STMN1
Coexpression	18631401-TableS3	Human Breast_Yau08_1518genes_OxidativeStress	GeneSigDB	4.43e-07	31	1129	DLGAP5,TMSB15B,BTG3,CDKN2C,ASPM,MSH2,CENPA,CENPF,NDC80,TPX2,NCAPD2,SEH1L,DMD,SKP2,SLC27A6,OIP5,QKI,CDCA3,MYO10,TCF7L1,ANP32E,HEATR1,NT5DC2,TTK,KIF20A,CTSL2,PIM1,CCNB2,BOP1,SPC25,KRT16
Coexpression	17205517-Top100PoorPrognosisGenes	Human Breast_O'Brien07_Top100PoorPrognosisGenes	GeneSigDB	4.736e-07	10	75	KIF2C,ASPM,CENPA,PHGDH,BCL11A,DIAPH3,FOXM1,KIF20A,CTSL2,CCNB2
Coexpression	18338247-SuppTable4A	Human Breast_Harvell08_308genes	GeneSigDB	5.278e-07	14	196	KIF2C,DLGAP5,CHEK1,PTTG1,ASPM,SUV39H2,MCM10,CENPF,TPX2,SKA3,OIP5,TYMS,FANCI,CCNB2
Coexpression	17456722-TableS1	Human Leukemia_Flotho07_44genes	GeneSigDB	1.11e-06	8	40	KIF2C,DLGAP5,ASPM,MCM10,CENPA,CKS1B,FANCI,CCNB2
Coexpression	CROONQUIST_NRAS_VS_STROMAL_STIMULATION_DN	Genes down-regulated in ANBL-6 cell line (multiple myeloma, MM) expressing an activated form of NRAS [Gene ID=4893] off a plasmid vector compared to those co-cultured with bone marrow stromal cells.	MSigDB: C2.cgp	1.17e-06	10	82	KIF2C,DLGAP5,ARHGAP11A,FSCN1,CENPA,TPX2,RAD51AP1,FOXM1,CCNB2,CDC20
Coexpression	20035825-TableS7b	Human Lung_Mikkonen10_209genes	GeneSigDB	1.472e-06	13	175	CENPN,ASPM,MCM10,CENPA,NDC80,CASC5,SKA3,CKS1B,PHGDH,MYO10,DIAPH3,GSG2,SPC25
Coexpression	BIDUS_METASTASIS_UP	Genes up-regulated in endometroid endometrial tumors from patients with lymph node metastases compared to those without the metastases.	MSigDB: C2.cgp	1.485e-06	14	212	CENPN,DLGAP5,CHEK1,YBX1,MCM10,CENPA,CENPF,TPX2,CASC5,KIF1B,TYMS,FANCI,CCNB2,C15orf23
Coexpression	CASORELLI_ACUTE_PROMYELOCYTIC_LEUKEMIA_DN	Genes down-regulated in APL (acute promyeolocytic leukemia) blasts expressing PML-RARA fusion [Gene ID=5371, 5914] compared to normal promyeloblasts.	MSigDB: C2.cgp	1.587e-06	23	661	KIF2C,KIFC1,DLGAP5,CHEK1,YBX1,ASPM,CENPA,CENPF,NDC80,PSAT1,RAD54L,SERBP1,CKS1B,GMPS,LMNB2,TYMS,FANCI,FOXM1,CTPS1,KIF20A,PIM1,CCNB2,CDC20
Coexpression	CROONQUIST_NRAS_SIGNALING_DN	Genes down-regulated in ANBL-6 cell line (multiple myeloma, MM) expressing a constantly active form of NRAS [Gene ID=4893] off a plasmid vector compared to those grown in the presence of IL6 [Gene ID=3569].	MSigDB: C2.cgp	1.797e-06	9	62	KIF2C,CHEK1,CENPA,NDC80,TPX2,OIP5,FOXM1,CCNB2,CDC20
Coexpression	20103679-ST3-B	Human Breast_Wood10_416genes	GeneSigDB	2.149e-06	16	302	CDCA2,KIFC1,CHEK1,PTTG1,ASPM,SUV39H2,SKP2,CKS1B,CKS2,CDCA3,CDCA5,E2F2,GSG2,CCNB2,CDC20,SPC25
Coexpression	19658189-TableS4	Human EmbryonicStemCell_Xu09_1801genes	GeneSigDB	2.212e-06	34	1430	CDCA2,KIF2C,FAM64A,ARHGAP11A,CENPA,SLC19A3,TPX2,SEH1L,PSAT1,FBL,RAD54L,CDCA7L,SKP2,FZD9,CKS2,OIP5,TEAD4,PHGDH,CDCA5,TOP1MT,KIF1B,SH2D2A,MYO10,TCF7L1,CRABP1,GSG2,LMNB2,HEATR1,NT5DC2,NFE2L3,TTK,CDCA8,CCNB2,CDC20
Coexpression	CHARAFE_BREAST_CANCER_LUMINAL_VS_BASAL_DN	Genes down-regulated in luminal-like breast cancer cell lines compared to the basal-like ones.	MSigDB: C2.cgp	2.216e-06	19	448	B3GNT5,MAP7D3,YBX1,BTG3,FSCN1,FKBP1A,PSAT1,DMD,CSDA,REXO2,TRIM29,KIF1B,LY6K,OSBPL3,SLC25A37,PM20D2,KRT17,KRT16,KRT14
Coexpression	ALCALAY_AML_BY_NPM1_LOCALIZATION_DN	Genes changed in acute myeloid leukemia (AML) with respect to cellular localization of NPM1 [Gene ID=4869]: cytoplasmic vs. nucleolar.	MSigDB: C2.cgp	2.388e-06	13	182	KIF2C,KIFC1,DLGAP5,CHEK1,PTTG1,CDKN2C,MCM10,TPX2,CKS1B,TYMS,FOXM1,CCNB2,CDC20
Coexpression	KIM_WT1_TARGETS_DN	Genes down-regulated in UB27 cells (osteosarcoma) at any time point after inducing the expression of a mutant form of WT1 [Gene ID=7490].	MSigDB: C2.cgp	2.865e-06	19	455	KIF2C,DLGAP5,FAM64A,ZNF238,ASPM,CENPA,CENPF,NDC80,NMT2,SKP2,CKS2,OIP5,CDCA3,MAGOH,RAD51AP1,TTK,CDCA8,KIF20A,CDC20
Coexpression	RHEIN_ALL_GLUCOCORTICOID_THERAPY_DN	Genes down-regulated in ALL (acute lymphoblastic leukemia) blasts after 1 week of treatment with glucocorticoids.	MSigDB: C2.cgp	3.453e-06	17	359	CENPN,CHEK1,PTTG1,FBL,SERBP1,CKS1B,CKS2,GCSH,GMPS,RAD51AP1,ANP32E,TYMS,PTPLA,TTK,STMN1,CCNB2,PSMG1
Coexpression	NAKAMURA_CANCER_MICROENVIRONMENT_DN	Genes down-regulated in pancreatic cancer cells grown in orthotopic xenograft tumors compared to those grown in vitro.	MSigDB: C2.cgp	3.629e-06	8	46	CDCA2,KIF2C,PSAT1,FANCI,CCNB2,CDC20,PSMG1,C15orf23
Coexpression	FURUKAWA_DUSP6_TARGETS_PCI35_DN	Genes down-regulated in PCI-35 cells (pancreatic cancer, lack endogenous DUSP6 [Gene ID=1848]) upon expression of DUSP6 off an adenoviral vector.	MSigDB: C2.cgp	3.671e-06	9	67	KIF2C,DLGAP5,ARHGAP11A,CENPA,CENPF,TPX2,NCAPD2,CCNB2,C15orf23
Coexpression	20208059-SuppTable2	Human Lymphoma_VonKopylow10_11genes_BayesianT-test	GeneSigDB	3.686e-06	15	269	CDCA2,KIF2C,DLGAP5,PTTG1,CENPA,CENPF,FKBP1A,CASC5,OIP5,TOP1MT,LY6K,AGBL5,TTK,KIF20A,CCNB2
Coexpression	19225562-TableS1	Human Breast_Martin09_485genes	GeneSigDB	4.618e-06	18	416	DLGAP5,CHEK1,CENPA,NDC80,MRPL2,FBL,SERBP1,CKS2,PHGDH,CAPN6,MYO10,RAD51AP1,FOXM1,TTK,KIF20A,SRPK1,CDC20,KRT16
Coexpression	19204204-SupplementaryTable8	Human Breast_Parker09_50genes_IntrinsicGenes_PAM50	GeneSigDB	5.182e-06	8	48	KIF2C,PTTG1,CENPF,PHGDH,TYMS,KRT17,CDC20,KRT14
Coexpression	18667080-TableS2	Human StemCell_Kocer08_864genes	GeneSigDB	5.49e-06	24	768	CENPN,DLGAP5,PTTG1,CDKN2C,ASPM,MSH2,CENPA,NDC80,TEX10,FBL,SEPHS1,SKP2,CKS1B,CKS2,SLC27A6,MAGOH,RAD51AP1,TYMS,TTK,ASS1,CCNB2,SRPK1,PSMG1,SPC25
Coexpression	18199535-SuppTable3	Human StemCell_Amundson08_138genes	GeneSigDB	5.85e-06	11	126	KIF2C,KIFC1,PTTG1,CDKN2C,CENPA,CENPF,CKS2,QKI,TTK,LBR,CCNB2
Coexpression	18416598-SuppTable3	Human Leukemia_Sorich08_50genes	GeneSigDB	6.155e-06	8	49	ASPM,CENPA,CENPF,CKS2,TYMS,FANCI,CTPS1,CDC20
Coexpression	18416598-TableS3	Human Lymphoma_Sorich08_50genes	GeneSigDB	6.155e-06	8	49	ASPM,CENPA,CENPF,CKS2,TYMS,FANCI,CTPS1,CDC20
Coexpression	LINDGREN_BLADDER_CANCER_CLUSTER_1_DN	Genes whose expression profile is specific to Custer I of urothelial cell carcinoma (UCC) tumors.	MSigDB: C2.cgp	6.663e-06	17	375	CDCA2,KIF2C,CENPN,KIFC1,DLGAP5,PTTG1,CDKN2C,CENPA,CENPF,RAD54L,CKS1B,SH2D2A,CTPS1,CDCA8,ZNF286A,STMN1,CCNB2
Coexpression	FARMER_BREAST_CANCER_CLUSTER_2	Cluster 2: selected proliferation and 8q amplicon genes clustered together across breast cancer samples.	MSigDB: C2.cgp	9.085e-06	7	33	PTTG1,ASPM,CENPA,NDC80,TPX2,KIF20A,CCNB2
Coexpression	16269079-Table1	Human StemCell_Cui05_36genes	GeneSigDB	1.412e-05	7	35	KIF2C,KIFC1,CENPA,CENPF,NCAPD2,TTK,CDC20
Coexpression	18992152-table4	Human Lung_Rohrbeck08_42genes_SCLC	GeneSigDB	1.412e-05	7	35	PTTG1,MSH2,CENPA,CENPF,DEK,STMN1,CCNB2
Coexpression	20203266-TableS1a	Human Leukemia_Falini10_400genes_Top400MLD	GeneSigDB	1.417e-05	15	297	KIF2C,DLGAP5,PTTG1,TMSB15B,CDKN2C,KIF18B,ASPM,SUV39H2,CKS2,CDCA5,E2F2,TYMS,NFE2L3,TTK,CCNB2
Coexpression	18798265-tableS2	Human Prostate_Bjorkman08_209genes	GeneSigDB	1.422e-05	11	137	KIFC1,PTTG1,BTG3,CENPA,FKBP1A,TPX2,CSDA,E2F2,FOXM1,CDCA8,CDC20
Coexpression	16651414-Supp4	Human Breast_Bertucci06_527genes	GeneSigDB	2.263e-05	16	356	CDCA2,MCM10,CENPA,NCAPD2,FBL,TEAD4,GMPS,CDCA3,CSDA,SH2D2A,ANP32E,HEATR1,FOXM1,NFE2L3,MTHFD1L,PIM1
Coexpression	18667080-TableS9	Human StemCell_Kocer08_575genes	GeneSigDB	2.305e-05	19	517	CENPN,DLGAP5,PTTG1,ASPM,MSH2,CENPA,NDC80,FBL,SEPHS1,SKP2,CKS1B,CKS2,SLC27A6,MAGOH,RAD51AP1,TYMS,TTK,ASS1,CCNB2
Coexpression	RODRIGUES_THYROID_CARCINOMA_ANAPLASTIC_UP	Genes up-regulated in anaplastic thyroid carcinoma (ATC) compared to normal thyroid tissue.	MSigDB: C2.cgp	2.962e-05	22	707	CHEK1,ARHGAP11A,ASPM,CENPA,CENPF,NDC80,TPX2,CASC5,SKA3,PSAT1,CKS2,REXO2,RAD51AP1,DIAPH3,FOXM1,NFE2L3,TTK,MTHFD1L,SRPK1,CDC20,RPS27A,CHAC2
Coexpression	16269079-TableS2	Human StemCell_Cui05_41genes	GeneSigDB	3.152e-05	7	39	KIF2C,KIFC1,CENPA,CENPF,NCAPD2,TTK,CDC20
Coexpression	SMID_BREAST_CANCER_RELAPSE_IN_BRAIN_UP	Genes up-regulated in brain relapse of breast cancer.	MSigDB: C2.cgp	3.152e-05	7	39	CENPN,KIFC1,MCM10,CENPF,BCL11A,TRIM29,KRT16
Coexpression	FERREIRA_EWINGS_SARCOMA_UNSTABLE_VS_STABLE_UP	Genes up-regulated in genomically unstable Ewing's sarcoma tumors compared to the stable ones.	MSigDB: C2.cgp	3.435e-05	11	149	KIF2C,DLGAP5,CHEK1,ARHGAP11A,CENPF,NDC80,TPX2,NCAPD2,CTPS1,SPC25,C15orf23
Coexpression	WILCOX_PRESPONSE_TO_ROGESTERONE_UP	Genes up-regulated in primary cultures of ovarian surface epithlium cells exposed to progesterone [PubChem=5994] for 5 days.	MSigDB: C2.cgp	3.684e-05	11	150	CENPN,DLGAP5,CDKN2C,ASPM,CENPF,NDC80,TYMS,FANCI,KIF20A,CCNB2,CDC20
Coexpression	18662380-S3-ESR1	Human Breast_Wirapati08_288genes_ESR1_Module	GeneSigDB	4.416e-05	14	276	ZCCHC11,B3GNT5,YBX1,BTG3,PSAT1,PHGDH,BCL11A,CSDA,TRIM29,MYO10,TCF7L1,ASS1,LBR,KRT16
Coexpression	SENGUPTA_NASOPHARYNGEAL_CARCINOMA_UP	Genes up-regulated in nsopharyngeal carcinoma relative to the normal tissue.	MSigDB: C2.cgp	5.292e-05	14	280	DLGAP5,CHEK1,KIF18B,CENPF,NDC80,CASC5,EIF5A2,RAD51AP1,DIAPH3,TYMS,FANCI,PM20D2,NFE2L3,TTK
Coexpression	15531917-Table2	Human Kidney_Li05_28genes	GeneSigDB	5.544e-05	6	25	KIF2C,CENPA,CENPF,RAD54L,CDCA3,TTK
Coexpression	SHEPARD_BMYB_MORPHOLINO_DN	Human orthologs of genes down-regulated in zebra fish after knockdown of BMYB [Gene ID=4605] by morpholino.	MSigDB: C2.cgp	6.752e-05	11	159	CDCA2,ASPM,MSH2,TPX2,PSAT1,CDCA3,TOP1MT,FOXM1,TTK,KRT17,CDC20
Coexpression	16912175-SuppTable3a	Human HeadandNeck_Sengupta06_403genes	GeneSigDB	7.533e-05	14	288	DLGAP5,CHEK1,CENPF,NDC80,CASC5,EIF5A2,RAD51AP1,DIAPH3,TYMS,FANCI,PM20D2,NFE2L3,TTK,ZNF286A
Coexpression	16611997-Table2	Mouse StemCell_Affar06_131genes	GeneSigDB	8.611e-05	10	127	KIF2C,SUV39H2,CENPA,NCAPD2,CDCA3,CRABP1,RAD51AP1,FOXM1,KIF20A,CCNB2
Coexpression	15994935-Table3b	Human Kidney_Yang05_50genes_UpExpressedClass2	GeneSigDB	8.96e-05	7	45	DLGAP5,PTTG1,FAM64A,CENPF,TPX2,TTK,CCNB2
Coexpression	17210693-Table1	Human pancreas_Fidler07_50genes_InVitro	GeneSigDB	8.96e-05	7	45	CDCA2,KIF2C,PSAT1,FANCI,CCNB2,CDC20,PSMG1
Coexpression	12714683-Table6	Human Breast_Ma02_29genes_IDCvDCIS_up	GeneSigDB	9.154e-05	6	27	CENPA,CKS1B,CKS2,CDCA3,LMNB2,CDCA8
Coexpression	11597333-SuppTable5	Human Lymphoma_Lam01_23genes	GeneSigDB	9.322e-05	5	14	CHEK1,CENPF,GMPS,TTK,CDC20
Coexpression	CHARAFE_BREAST_CANCER_LUMINAL_VS_MESENCHYMAL_DN	Genes down-regulated in luminal-like breast cancer cell lines compared to the mesenchymal-like ones.	MSigDB: C2.cgp	0.000108	17	453	PTTG1,B3GNT5,FSCN1,CDKN2C,KIF18B,NDC80,GPR161,NMT2,DMD,SKP2,QKI,EIF5A2,SLC25A37,TYMS,PTPLA,PIM1,CDC20
Coexpression	17894856-SuppList2	Human Breast_Yu07_400genes	GeneSigDB	0.0001194	13	252	KIF2C,PTTG1,CENPF,PSAT1,RAD54L,CKS1B,CKS2,RAD51AP1,TTK,KIF20A,CCNB2,SRPK1,CDC20
Coexpression	19185848-TableS1	Mouse StemCell_Read09_438genes	GeneSigDB	0.0001202	14	299	CDCA2,KIF2C,DLGAP5,FAM64A,CENPA,NDC80,OIP5,PHGDH,CDCA3,KIF1B,CDCA8,KIF20A,CCNB2,CDC20
Coexpression	REN_BOUND_BY_E2F	Genes whose promoters were bound by E2F1 [Gene ID=1869] and E2F4 [Gene ID=1874] in the primary fibroblasts WI-38, by ChIP on chip assay.	MSigDB: C2.cgp	0.0001227	7	47	CHEK1,PTTG1,MSH2,CENPA,RAD54L,E2F2,TTK
Coexpression	16542501-SuppTable3	Human Colon_Graudens06_863genes	GeneSigDB	0.0001314	21	703	KIF2C,CHEK1,FKBP1A,NDC80,TPX2,PSAT1,RAD54L,SERBP1,CKS1B,PHGDH,CDCA3,CDCA5,RAD51AP1,HPDL,LMNB2,TYMS,FOXM1,TTK,ASS1,PIM1,CDC20
Coexpression	LY_AGING_MIDDLE_DN	Genes down-regulated in fibroblasts from middle-age individuals, compared to those from the young donors.	MSigDB: C2.cgp	0.000139	5	15	KIF2C,CENPA,CENPF,FOXM1,CDC20
Coexpression	12791645-Table3	Human BoneMarrow_Croonquist03_50genes_NrasIL6	GeneSigDB	0.0001655	7	49	KIF2C,CENPA,OIP5,FOXM1,CCNB2,CDC20,SPC25
Coexpression	TARTE_PLASMA_CELL_VS_PLASMABLAST_DN	Genes down-regulated in mature plasma cells compared with plasmablastic B lymphocytes.	MSigDB: C2.cgp	0.0001667	14	307	KIF2C,KIFC1,DLGAP5,YBX1,CENPA,CKS1B,CKS2,TYMS,FOXM1,CTPS1,TTK,LBR,BOP1,CDC20
Coexpression	16717027-Figure3	Mouse Lung_not_cancer_Meng06_32genes	GeneSigDB	0.0001803	6	30	KIF2C,CENPF,NDC80,CASC5,CDCA5,CDCA8
Coexpression	17699775-Table1	Human Lung_Johnson07_46genes	GeneSigDB	0.0001803	6	30	CHEK1,SKP2,CKS1B,CDCA5,CDCA8,CDC20
Coexpression	19266279-ST2	Human Breast_Chen09_30genes	GeneSigDB	0.0001803	6	30	CENPA,CENPF,NDC80,CKS2,TYMS,FOXM1
Coexpression	CHANG_CYCLING_GENES	Fibroblast serum response genes showing periodic expression during the cell cycle; excluded from the core serum response signature.	MSigDB: C2.cgp	0.0002203	7	51	DLGAP5,CENPA,SKA3,CKS2,DIAPH3,FOXM1,CCNB2
Coexpression	19185848-TableS4	Mouse StemCell_Read09_300genes	GeneSigDB	0.0002282	12	221	KIF2C,DLGAP5,FAM64A,CENPA,RAD54L,SKP2,CKS1B,CKS2,OIP5,FANCI,TTK,CDC20
Coexpression	17452630-Table2	Human Breast_Saal07_174genes	GeneSigDB	0.0002554	11	181	CDCA2,KIF2C,KIFC1,DLGAP5,PTTG1,CKS2,GMPS,CTPS1,STMN1,CCNB2,SRPK1
Coexpression	15831697-TableS2	Human Leukemia_Alcalay05_369genes	GeneSigDB	0.0003116	14	323	KIF2C,KIFC1,DLGAP5,CHEK1,PTTG1,CDKN2C,MCM10,TPX2,CKS1B,TYMS,FOXM1,NFE2L3,CCNB2,CDC20
Coexpression	15548371-Table3	Human pancreas_Grotzmann04_118genes	GeneSigDB	0.0003292	9	111	DLGAP5,CENPA,CENPF,TPX2,CKS2,TYMS,TTK,CCNB2,CDC20
Coexpression	20421987-TableS4	Human Lung_Hou10_518genes	GeneSigDB	0.0003788	15	381	FAM64A,NRTN,CENPF,TPX2,NCAPD2,PSAT1,SKP2,CDCA3,BCL11A,TRIM29,EIF5A2,RAD51AP1,STMN1,KRT16,KRT14
Coexpression	TIEN_INTESTINE_PROBIOTICS_24HR_UP	Genes up-regulated in Caco-2 cells (intestinal epithelium) after coculture with the probiotic bacteria L. casei for 24h.	MSigDB: C2.cgp	0.0003902	18	556	CENPN,DLGAP5,PTTG1,GEMIN4,CENPA,CENPF,NDC80,SEH1L,SKP2,CKS2,TEAD4,RAD51AP1,ANP32E,LMNB2,TYMS,FOXM1,KIF20A,SPC25
Coexpression	16611997-SuppTable1	Mouse StemCell_Affar06_525genes	GeneSigDB	0.0004221	16	440	KIF2C,ASPM,SUV39H2,MSH2,CENPA,CENPF,CDCA3,CRABP1,RAD51AP1,ANP32E,GSG2,FOXM1,TTK,KIF20A,STMN1,CCNB2
Coexpression	KAUFFMANN_MELANOMA_RELAPSE_UP	DNA repair and replication genes up-regulated in melanoma patients who will relapse vs patients who will not.	MSigDB: C2.cgp	0.0004847	7	57	CHEK1,PTTG1,MSH2,CENPF,RAD54L,DEK,RAD51AP1
Coexpression	16397228-Table2	Human Brain_Tso06_21genes	GeneSigDB	0.0005255	5	19	PTTG1,ASPM,CKS2,FOXM1,KIF20A
Coexpression	MANALO_HYPOXIA_DN	Genes down-regulated in response to both hypoxia and overexpression of an active form of HIF1A [Gene ID=3091].	MSigDB: C2.cgp	0.0005395	13	287	CENPN,MCM10,TPX2,SEH1L,SKP2,OIP5,GCSH,RAD51AP1,LMNB2,FANCI,HEATR1,CTPS1,PSMG1
Coexpression	16357169-SuppTable4	Human Prostate_Floryk05_68genes	GeneSigDB	0.0005479	7	58	KIF2C,CHEK1,CDKN2C,NDC80,NCAPD2,SKP2,CDC20
Coexpression	BUYTAERT_PHOTODYNAMIC_THERAPY_STRESS_DN	Genes down-regulated in T24 (bladder cancer) cells in response to the photodynamic therapy (PDT) stress.	MSigDB: C2.cgp	0.0005545	19	633	KIFC1,GEMIN4,FAM64A,C11orf75,TMSB15B,ZNF238,CDKN2C,KIF18B,MCM10,SEPHS1,SKP2,CDCA3,OSBPL3,AGBL5,LMNB2,CTPS1,KIF20A,C9orf40,SPC25
Coexpression	NADERI_BREAST_CANCER_PROGNOSIS_UP	Up-regulated genes in the breast cancer prognostic signature of 70 genes that significantly correlated with survival.	MSigDB: C2.cgp	0.0006764	6	37	PTTG1,ASPM,CDCA5,CTPS1,CDCA8,KIF20A
Coexpression	17483295-TableS1	Human Lymphoma_Knoops07_201genes	GeneSigDB	0.0006913	9	121	KIF2C,KIFC1,CDKN2C,CENPA,PHGDH,CDCA3,KIF20A,CDC20,SPC25
Coexpression	SHEPARD_BMYB_TARGETS	Human orthologs of BMYB [Gene ID=4605] target genes in zebra fish, identified as commonly changed in the BMYB loss of function mutant crb ('crush and burn') and after knockdown of BMYB by morpholino.	MSigDB: C2.cgp	0.0006951	7	60	CDCA2,ASPM,TPX2,CDCA3,FOXM1,TTK,CDC20
Coexpression	17804718-HumanGeneList	Human Breast_Deeb07_61genesHumanGeneListHumanGeneList	GeneSigDB	0.0006951	7	60	CHEK1,MCM10,CENPA,TPX2,CKS1B,CKS2,KIF20A
Coexpression	19996289-Table3	Human Prostate_Wang09_20genes	GeneSigDB	0.0006965	5	20	CDCA2,TPX2,CDCA5,TTK,CCNB2
Coexpression	19808871-TableS3	Human StemCell_Hassan09_1544genes	GeneSigDB	0.0007039	25	1068	CHEK1,PTTG1,CDKN2C,MSH2,CENPF,SKP2,WNT11,OIP5,WNT6,TEAD4,BCL11A,EIF5A2,CRABP1,DEK,LMNB2,TYMS,FOXM1,NFE2L3,TTK,ZW10,LBR,STMN1,CCNB2,BOP1,CDC20
Coexpression	16536878-SuppTable1	Human Breast_Muggerud06_271genes	GeneSigDB	0.0009823	12	253	B3GNT5,YBX1,BTG3,ANXA8L2,CSDA,CAPN6,TRIM29,CRABP1,ANP32E,CTPS1,KRT17,CDC20
Coexpression	17510386-Table4	Human HeadandNeck_Pyeon07_42genes	GeneSigDB	0.001097	6	40	KIF2C,CHEK1,CDKN2C,MCM10,CENPF,E2F2
Coexpression	15471956-Table2	Human Leukemia_Sasaki05_192genes	GeneSigDB	0.001262	10	169	KIF2C,DLGAP5,PTTG1,CENPF,TPX2,TYMS,FOXM1,TTK,CCNB2,SRPK1
Coexpression	16936776-GeneList	Human Breast_Naderi07_200genes	GeneSigDB	0.001262	10	169	PTTG1,ASPM,NDC80,RAD54L,CDCA5,CTPS1,CDCA8,CTSL2,SRPK1,PSMG1
Coexpression	MONTERO_THYROID_CANCER_POOR_SURVIVAL_UP	Up-regulated genes predicting poor survival of patients with thyroid carcinoma.	MSigDB: C2.cgp	0.001384	4	10	ASPM,CENPA,DIAPH3,CCNB2
Coexpression	21205295-TableS5	Mouse Viral_Buonomo11_202genes	GeneSigDB	0.001645	9	134	MSH2,CENPA,CENPF,TPX2,DMD,CKS2,DEK,TYMS,CDC20
Coexpression	FRASOR_RESPONSE_TO_SERM_OR_FULVESTRANT_DN	Genes down-regulated in MCF-7 cells (breast cancer) by selective estrogen receptor modulators (SERM) 4-hydroxytamoxifen, raloxifene, or ICI 182780 but not by estradiol [PubChem=44959, 5035, 3478439, 5757].	MSigDB: C2.cgp	0.00171	6	43	KIF2C,CDKN2C,CENPF,CKS1B,FOXM1,CDC20
Coexpression	ODONNELL_TARGETS_OF_MYC_AND_TFRC_DN	Genes down-regulated in P493-6 cells (B lymphocyte) by MYC [Gene ID=4609] and up-regulated by RNAi knockdown of TFRC [Gene ID=7037].	MSigDB: C2.cgp	0.001968	6	44	ARHGAP11A,CENPF,CKS1B,FOXM1,CDC20,SPC25
Coexpression	11207349-Supp1	Human Breast_Hedenfalk01_51genes_BRCA	GeneSigDB	0.001968	6	44	SERBP1,SEPHS1,CSDA,NT5DC2,FOXM1,CTPS1
Coexpression	18535662-TableS1b	Mouse Lymphoma_Wu08_1114genes	GeneSigDB	0.002025	16	495	CDCA2,FKBP1A,TPX2,PSAT1,FBL,RAD54L,SERBP1,SEPHS1,CKS2,GCSH,CDCA3,CSDA,PGM1,MAGOH,DEK,CIRH1A
Coexpression	15899795-SuppTable3	Human Breast_Dai05_50genes	GeneSigDB	0.002257	6	45	KIF2C,CENPN,CENPA,CDCA3,DIAPH3,CCNB2
Coexpression	FARMER_BREAST_CANCER_APOCRINE_VS_BASAL	Genes which best discriminate between two groups of breast cancer according the status of ESR1 and AR [Gene ID=2099, 367]: apocrine (ESR1- AR+) vs basal (ESR1- AR-).	MSigDB: C2.cgp	0.002618	13	330	BTG3,KIF18B,GPR161,FBL,DMD,QKI,BCL11A,ANP32E,TYMS,LBR,KIF20A,CDC20,KRT16
Coexpression	18786252-Table4	Human Breast_Liu08_26genes	GeneSigDB	0.002851	5	26	CHEK1,CKS1B,CKS2,CCNB2,CDC20
Coexpression	LY_AGING_OLD_DN	Genes up-regulated in fibroblasts from old individuals, compared to those from young donors.	MSigDB: C2.cgp	0.002939	6	47	KIF2C,CENPA,CENPF,CKS1B,FOXM1,CDC20
Coexpression	18698033-tableS1-ESR1	Human Breast_Desmedt08_469genes_ESR1_Module	GeneSigDB	0.003106	15	450	ZCCHC11,BTG3,SEPHS1,FZD9,PHGDH,BCL11A,CSDA,CAPN6,TRIM29,TCF7L1,CRABP1,CYP39A1,PTPLA,STAC,KRT16
Coexpression	18438415-SuppData	Human Breast_Finak08_164genes	GeneSigDB	0.003191	9	145	CHEK1,B3GNT5,KIF18B,ASPM,CENPF,NDC80,OIP5,CTSL2,SRPK1
Coexpression	SCIBETTA_KDM5B_TARGETS_DN	Genes down-regulated in HB2 cells (mammary epithelium) upon expression of KDM5B [Gene ID=10765] off an adenoviral vector.	MSigDB: C2.cgp	0.004255	7	78	KIF2C,DLGAP5,NDC80,OIP5,CDCA3,PTPLA,TTK
Coexpression	WEST_ADRENOCORTICAL_TUMOR_UP	Up-regulated genes in pediatric adrenocortical tumors (ACT) compared to the normal tissue.	MSigDB: C2.cgp	0.004446	12	292	KIF2C,PTTG1,KIF18B,ASPM,CENPF,TPX2,SKP2,CDCA3,KIF1B,FANCI,FOXM1,KIF20A
Coexpression	12714683-Table7	Human Breast_Ma02_85genes_IDCvDCIS_up	GeneSigDB	0.00464	7	79	CENPA,CENPF,CKS1B,CKS2,CDCA3,LMNB2,CDCA8
Coexpression	PUIFFE_INVASION_INHIBITED_BY_ASCITES_UP	Genes up-regulated in OV-90 cells (ovarian cancer) exposed to ascites which inhibited invasion.	MSigDB: C2.cgp	0.00464	7	79	CENPA,FKBP1A,TPX2,SKP2,TYMS,CDCA8,KIF20A
Coexpression	19699293-TableS3	Human Breast_Bienkowska09_103genes	GeneSigDB	0.00464	7	79	CENPN,BTG3,ASPM,NDC80,CTPS1,CTSL2,CCNB2
Coexpression	16626501-Suppl2	Human Breast_Perreard06_53genes_RT-PCR_Molecular_Subtype_Intrisinc_Genes	GeneSigDB	0.004812	6	51	B3GNT5,CENPF,CKS2,TRIM29,TTK,KRT17
Coexpression	18288381-Table4	Human Viral_Zafrakas07_75genes	GeneSigDB	0.005406	6	52	PTTG1,CENPA,GCSH,TTK,CCNB2,CDC20
Coexpression	MUELLER_PLURINET	Genes constituting the PluriNet protein-protein network shared by the pluripotent cells (embryonic stem cells, embryonical carcinomas and induced pluripotent cells).	MSigDB: C2.cgp	0.005683	12	299	CHEK1,MSH2,MCM10,TPX2,FBL,RAD54L,SEPHS1,CKS1B,CKS2,PHGDH,GMPS,CCNB2
Coexpression	19266279-Table2	Human Breast_Chen09_37genes	GeneSigDB	0.006032	5	30	DLGAP5,CENPA,CENPF,TTK,CCNB2
Coexpression	19061838-TableS9a	Human Viral_Cairo08_76genes	GeneSigDB	0.006032	5	30	CHEK1,CENPF,NDC80,RAD51AP1,KIF20A
Coexpression	17885619-Table5a	Human Breast_Miller07_56genes	GeneSigDB	0.006059	6	53	KIF2C,DLGAP5,CENPF,CKS2,TYMS,CCNB2
Coexpression	12036939-Table3	Human StemCell_Meijden02_222genes	GeneSigDB	0.008655	10	209	KIF2C,DLGAP5,CENPA,CKS1B,CKS2,GMPS,FOXM1,CTPS1,TTK,CDC20
Coexpression	LEE_LIVER_CANCER_SURVIVAL_DN	Genes highly expressed in hepatocellular carcinoma with poor survival.	MSigDB: C2.cgp	0.009415	8	124	B3GNT5,CENPF,FBL,CKS2,CSDA,DEK,NFE2L3,TTK
Coexpression	DOANE_BREAST_CANCER_CLASSES_DN	Genes down-regulated in ER(-) / PR(-) breast tumors (do not express ESR1 and PGR [Gene ID=2099, 5241]) with molecular similarity to ER(+) (class A) relative to the rest of the ER(-) / PR(-) samples (class B).	MSigDB: C2.cgp	0.009867	5	33	FSCN1,DEK,ANP32E,CTSL2,KRT16
Coexpression	CONCANNON_APOPTOSIS_BY_EPOXOMICIN_DN	Genes down-regulated in SH-SY5Y cells (neuroblastoma) after treatment with epoxomicin [PubChem=3035402], a protease inhibitor causing apoptosis.	MSigDB: C2.cgp	0.0113	9	169	KIFC1,DLGAP5,PTTG1,CENPA,BCL11A,NFE2L3,STMN1,CDC20,SPC25
Coexpression	PUJANA_ATM_PCC_NETWORK	Genes constituting the ATM-PCC network of transcripts whose expression positively correlated (Pearson correlation coefficient, PCC >= 0.4) with that of ATM [Gene ID=472] across a compendium of normal tissues.	MSigDB: C2.cgp	0.01134	27	1414	KIFC1,YBX1,ARHGAP11A,CDKN2C,MSH2,CENPA,NDC80,GPR161,NCAPD2,FBL,RAD54L,SERBP1,SKP2,WNT11,OIP5,MAGOH,OSBPL3,DEK,RAD51AP1,ANP32E,FANCI,FOXM1,LBR,STMN1,CDC20,RPS27A,SPC25
Coexpression	RHODES_UNDIFFERENTIATED_CANCER	Genes commonly up-regulated in undifferentiated cancer relative to well-differentiated cancer, based on the meta-analysis of the OncoMine gene expression database.	MSigDB: C2.cgp	0.01266	6	60	KIF2C,CENPA,CKS1B,CKS2,FOXM1,CDC20
Coexpression	19318547-Table1	Human Lung_Khodarev09_35genes	GeneSigDB	0.01334	5	35	FAM64A,ASPM,PSAT1,KIF20A,CDC20
Coexpression	GEORGES_TARGETS_OF_MIR192_AND_MIR215	Genes down-regulated in HCT116 cells (colon cancer) by expression of MIR192 or MIR215 [Gene ID=406967, 406997] at 24 h.	MSigDB: C2.cgp	0.01352	20	860	KIFC1,B3GNT5,ZNF238,ARHGAP11A,ASPM,MCM10,CENPA,CENPF,CASC5,FBXO31,DEK,GSG2,LMNB2,FANCI,TTK,CNTNAP3,KIF20A,PIM1,CDC20,PRPF38A
Coexpression	PUJANA_BRCA_CENTERED_NETWORK	Genes constituting the BRCA-centered network (BCN).	MSigDB: C2.cgp	0.01391	7	93	KIFC1,MSH2,RAD54L,SKP2,DEK,LBR,CDC20
Coexpression	16536878-SuppTable2	Human Breast_Muggerud06_232genes	GeneSigDB	0.01433	9	174	B3GNT5,BTG3,CSDA,TRIM29,CRABP1,ANP32E,CTPS1,KRT17,CDC20
Coexpression	15208666-Table1	Human StemCell_Wagner04_20genes	GeneSigDB	0.01507	4	17	CENPF,TPX2,CKS2,CCNB2
Coexpression	17410534-Table1	Human Breast_Klein07_63genes_human_Mouse	GeneSigDB	0.01688	6	63	DLGAP5,PTTG1,ASPM,MCM10,NDC80,TPX2
Coexpression	YANG_BREAST_CANCER_ESR1_LASER_DN	Genes down-regulated in laser microdissected (LCM) samples of early primary breast tumors expressing ESR1 [Gene ID=2099] vs the ESR1 negative ones.	MSigDB: C2.cgp	0.0177	5	37	C11orf75,FSCN1,SERBP1,ANP32E,CYP39A1
Coexpression	17873908-Table3	Human Thyroid_Montero-Conde08_23genes	GeneSigDB	0.01926	4	18	ASPM,CENPA,DIAPH3,CCNB2
Coexpression	17234769-TableS3a	Human StemCell_West07_56genes_AdultTumorvsNormal	GeneSigDB	0.02026	5	38	TPX2,NCAPD2,TYMS,FOXM1,CCNB2
Coexpression	FUJII_YBX1_TARGETS_DN	Genes down-regulated in MCF-7 cells (breast cancer) after knockdown of YBX1 [Gene ID=4904] by RNAi.	MSigDB: C2.cgp	0.02193	8	139	CENPN,CHEK1,ASPM,MCM10,SKP2,CKS1B,FOXM1,SPC25
Coexpression	BENPORATH_ES_CORE_NINE_CORRELATED	Breast cancer compendium: 100 transcription regulators showing most correlated expression with the 9 'embryonic stem cell' transcription factors that are preferentially and coordinately overexpressed in the high-grade, ER-negative breast cancer tumors.	MSigDB: C2.cgp	0.02251	7	100	YBX1,TEAD4,BCL11A,TCF7L1,DEK,FOXM1,NFE2L3
Coexpression	18713946-TableS3	Human Lymphoma_Sander08_1021genes	GeneSigDB	0.02269	16	598	KIF2C,CENPN,SUV39H2,MCM10,CENPF,FKBP1A,CASC5,FBXO31,PSAT1,SERBP1,SKP2,CDCA3,CDCA5,E2F2,DIAPH3,PRPF38A
Coexpression	BOYAULT_LIVER_CANCER_SUBCLASS_G3_UP	Up-regulated genes in hepatocellular carcinoma (HCC) subclass G3, defined by unsupervised clustering.	MSigDB: C2.cgp	0.02457	9	186	KIF2C,NDC80,NCAPD2,KIF1B,RAD51AP1,ANP32E,FANCI,TTK,STMN1
Coexpression	17234769-TableS2a	Human StemCell_West07_350genes	GeneSigDB	0.02499	11	289	KIF2C,PTTG1,ASPM,CENPF,TPX2,SKP2,CDCA3,KIF1B,FANCI,FOXM1,KIF20A
Coexpression	TANG_SENESCENCE_TP53_TARGETS_DN	Genes down-regulated in WI-38 cells (senescent primary fibroblasts) after inactivation of TP53 [Gene ID=7157] by GSE56 polypeptide.	MSigDB: C2.cgp	0.02624	5	40	PTTG1,CENPA,TTK,CCNB2,CDC20
Coexpression	19838208-TableS1	Human Breast_Mira09_221genes	GeneSigDB	0.02677	9	188	KIF2C,ASPM,CENPF,PHGDH,CDCA5,E2F2,RAD51AP1,CCNB2,SPC25
Coexpression	17952126-SuppTable2	Human Bladder_Buytaert08_651genes	GeneSigDB	0.02786	16	608	KIFC1,GEMIN4,FAM64A,TMSB15B,ZNF238,CDKN2C,MCM10,SEPHS1,SKP2,CDCA3,OSBPL3,AGBL5,LMNB2,CTPS1,KIF20A,SPC25
Coexpression	20035825-TableS8b	Human Lung_Mikkonen10_59genes	GeneSigDB	0.02971	5	41	ASPM,CENPA,NDC80,DIAPH3,GSG2
Coexpression	17161497-SuppTable1	Human Lung_Dracheva07_162genes	GeneSigDB	0.03142	8	146	KIF2C,DLGAP5,PTTG1,CENPF,TPX2,TYMS,FOXM1,TTK
Coexpression	19514085-Table1	Human Colon_Braconi09_73genes	GeneSigDB	0.03388	6	71	PTTG1,CENPF,LRRC42,FOXM1,CDCA8,CDC20
Coexpression	18310505-TableS1	Human StemCell_Matushansky08_886genes	GeneSigDB	0.03773	17	695	KIF2C,CHEK1,ARHGAP11A,ASPM,CENPF,NDC80,SLC19A3,TPX2,QKI,CSDA,CAPN6,RAD51AP1,ANP32E,TYMS,FANCI,KIF20A,STAC
Coexpression	BERTUCCI_MEDULLARY_VS_DUCTAL_BREAST_CANCER_UP	Genes up-regulated in medullary breast cancer (MBC) relative to ductal breast cancer (DBD).	MSigDB: C2.cgp	0.04215	9	199	MCM10,CENPA,FBL,TEAD4,CDCA3,CSDA,HEATR1,FOXM1,NFE2L3
Coexpression	18260157-Table3	Human Brain_Ruano08_50genes	GeneSigDB	0.04229	5	44	PTTG1,CDKN2C,ASPM,LBR,STMN1
Coexpression	GARCIA_TARGETS_OF_FLI1_AND_DAX1_DN	Genes down-regulated in the A673 cells (Ewing sarcoma) after double knockdown of both FLI1 and DAX1 [Gene ID=2313, 190] by RNAi.	MSigDB: C2.cgp	0.04415	8	153	CHEK1,FANCE,MCM10,SKP2,CDCA5,E2F2,HPDL,TYMS
Coexpression Atlas	GSM399452_500	B cells, preB.FrC.BM, CD19+ IgM- CD45R+ CD43+ HSA+, Bone marrow, avg-3	Immgen.org, GSE15907	1.758e-31	44	409	CDCA2,KIF2C,CENPN,DLGAP5,CHEK1,B3GNT5,FAM64A,ARHGAP11A,CDKN2C,KIF18B,ASPM,MCM10,CENPA,CENPF,NDC80,TPX2,NCAPD2,CASC5,SKA3,PSAT1,RAD54L,SKP2,CKS1B,CKS2,OIP5,CDCA3,BCL11A,CDCA5,E2F2,RAD51AP1,ANP32E,DIAPH3,TYMS,FANCI,NT5DC2,FOXM1,TTK,CDCA8,KIF20A,STMN1,CCNB2,CDC20,SPC25,C15orf23
Coexpression Atlas	GSM399403_500	alpha beta T cells, T.ISP.Th, 4- 8+ TCR-/lo 24hi, Thymus, avg-3	Immgen.org, GSE15907	7.242e-30	43	417	CDCA2,KIF2C,CENPN,DLGAP5,CHEK1,ARHGAP11A,CDKN2C,KIF18B,ASPM,MCM10,CENPF,NDC80,TPX2,NCAPD2,CASC5,SKA3,PSAT1,RAD54L,SKP2,CKS1B,CKS2,OIP5,CDCA3,CDCA5,LRRC42,E2F2,RAD51AP1,ANP32E,DIAPH3,TYMS,FANCI,NT5DC2,FOXM1,CTPS1,TTK,CDCA8,KIF20A,STMN1,CCNB2,CDC20,PSMG1,SPC25,C15orf23
Coexpression Atlas	GSM476664_500	gamma delta T cells, Tgd.vg3+24alo.e17.Th, TCRd+ Vg3+ CD24-, Fetal Thymus, avg-3	Immgen.org, GSE15907	8.879e-30	43	419	CDCA2,KIF2C,CENPN,DLGAP5,CHEK1,FAM64A,KIF18B,ASPM,MCM10,CENPA,CENPF,NDC80,TPX2,NCAPD2,CASC5,SKA3,PSAT1,RAD54L,CDCA7L,CKS1B,CKS2,CDCA3,CDCA5,SH2D2A,E2F2,OSBPL3,RAD51AP1,DIAPH3,GSG2,TYMS,FANCI,NT5DC2,FOXM1,CTPS1,TTK,MTHFD1L,CDCA8,KIF20A,STMN1,CCNB2,CDC20,SPC25,C15orf23
Coexpression Atlas	GSM399397_500	alpha beta T cells, T.DPbl.Th, 4+ 8+ TCR-/lo FSChi, Thymus, avg-3	Immgen.org, GSE15907	1.964e-29	42	399	CDCA2,KIF2C,CENPN,DLGAP5,CHEK1,FAM64A,ARHGAP11A,CDKN2C,KIF18B,ASPM,MCM10,CENPA,CENPF,NDC80,TPX2,NCAPD2,CASC5,SKA3,RAD54L,CKS1B,CKS2,OIP5,CDCA3,CDCA5,LRRC42,E2F2,RAD51AP1,ANP32E,DIAPH3,GSG2,TYMS,FANCI,NT5DC2,FOXM1,TTK,CDCA8,KIF20A,STMN1,CCNB2,CDC20,SPC25,C15orf23
Coexpression Atlas	GSM538358_500	B cells, proB.FrBC.FL, CD19+ IgM- CD43+ CD24+ AA4.1+ CD45R+, Fetal Liver, avg-3	Immgen.org, GSE15907	2.18e-29	42	400	CDCA2,KIF2C,CENPN,DLGAP5,CHEK1,FAM64A,KIF18B,ASPM,MCM10,CENPA,CENPF,NDC80,TPX2,NCAPD2,CASC5,SKA3,PSAT1,RAD54L,SKP2,CKS1B,CKS2,OIP5,CDCA3,BCL11A,CDCA5,MAGOH,E2F2,RAD51AP1,ANP32E,DIAPH3,TYMS,NT5DC2,FOXM1,CTPS1,TTK,CDCA8,KIF20A,STMN1,CCNB2,CDC20,SPC25,C15orf23
Coexpression Atlas	GSM538357_500	B cells, proB.FrA.FL, CD19- IgM- CD43+ CD24intermediate CD45R+ AA4.1+ CD, Fetal Liver, avg-1	Immgen.org, GSE15907	2.017e-28	42	422	CDCA2,KIF2C,CENPN,DLGAP5,CHEK1,FAM64A,ARHGAP11A,KIF18B,ASPM,MCM10,CENPA,CENPF,NDC80,TPX2,NCAPD2,CASC5,SKA3,PSAT1,RAD54L,CDCA7L,SKP2,CKS1B,CKS2,OIP5,CDCA3,BCL11A,CDCA5,ANP32E,DIAPH3,TYMS,FANCI,NT5DC2,FOXM1,CTPS1,TTK,CDCA8,KIF20A,STMN1,CCNB2,CDC20,SPC25,C15orf23
Coexpression Atlas	GSM538387_500	alpha beta T cells, T.8Eff.Sp.OT1.d5.VSVOva, CD8+ CD45.1+, Spleen, avg-3	Immgen.org, GSE15907	1.017e-27	41	410	CDCA2,KIF2C,CENPN,DLGAP5,CHEK1,ARHGAP11A,KIF18B,ASPM,MCM10,CENPA,CENPF,NDC80,TPX2,NCAPD2,CASC5,SKA3,PSAT1,RAD54L,CDCA7L,CKS1B,CKS2,CDCA3,CDCA5,SH2D2A,E2F2,OSBPL3,DEK,RAD51AP1,ANP32E,DIAPH3,TYMS,FANCI,FOXM1,TTK,CDCA8,KIF20A,STMN1,CCNB2,CDC20,SPC25,C15orf23
Coexpression Atlas	GSM476660_500	gamma delta T cells, Tgd.vg2+24ahi.e17.Th, TCRd+ Vg2+ CD24+, Fetal Thymus, avg-3	Immgen.org, GSE15907	2.395e-26	40	414	CDCA2,KIF2C,CENPN,DLGAP5,CHEK1,FAM64A,KIF18B,ASPM,MCM10,CENPA,CENPF,NDC80,TPX2,NCAPD2,CASC5,SKA3,PSAT1,RAD54L,CKS1B,CKS2,CDCA3,CDCA5,SH2D2A,OSBPL3,RAD51AP1,ANP32E,DIAPH3,TYMS,NT5DC2,FOXM1,TTK,CDCA8,KIF20A,STMN1,CCNB2,PTPN14,CDC20,PSMG1,SPC25,C15orf23
Coexpression Atlas	GSM538355_500	B cells, proB.FrA.FL, CD19- IgM- CD43+ CD24intermediate AA4.1+ CD45R+ CD, Fetal Liver, avg-2	Immgen.org, GSE15907	5.071e-26	40	422	CDCA2,KIF2C,CENPN,DLGAP5,CHEK1,FAM64A,ARHGAP11A,KIF18B,ASPM,MCM10,CENPA,CENPF,NDC80,TPX2,NCAPD2,CASC5,SKA3,PSAT1,RAD54L,CKS1B,CKS2,OIP5,CDCA3,BCL11A,CDCA5,RAD51AP1,ANP32E,DIAPH3,SLC25A37,TYMS,NT5DC2,FOXM1,TTK,CDCA8,KIF20A,STMN1,CCNB2,CDC20,SPC25,C15orf23
Coexpression Atlas	GSM538348_500	B cells, proB.CLP.FL, CD19- IgM- CD43+ CD24intermediate AA4.1+ CD45R- CD, Fetal Liver, avg-2	Immgen.org, GSE15907	5.794e-25	39	419	CDCA2,KIF2C,CENPN,DLGAP5,CHEK1,ARHGAP11A,FSCN1,KIF18B,ASPM,SUV39H2,MCM10,CENPF,NDC80,TPX2,NCAPD2,CASC5,SKA3,PSAT1,RAD54L,CDCA7L,CKS1B,CKS2,OIP5,CDCA3,BCL11A,CDCA5,DIAPH3,SLC25A37,TYMS,NT5DC2,FOXM1,TTK,CDCA8,KIF20A,STMN1,CCNB2,CDC20,SPC25,C15orf23
Coexpression Atlas	GSM791143_500	alpha beta T cells, preT.DN3-4.Th, Lin-/lo CD25int CD44- CD28+, Thymus, avg-3	Immgen.org, GSE15907	1.142e-24	38	397	CDCA2,KIF2C,CENPN,DLGAP5,CHEK1,KIF18B,ASPM,SUV39H2,MCM10,CENPF,TPX2,NCAPD2,CASC5,SKA3,PSAT1,RAD54L,SKP2,CKS1B,CKS2,OIP5,PHGDH,CDCA3,CDCA5,RAD51AP1,ANP32E,DIAPH3,TYMS,NT5DC2,FOXM1,TTK,CDCA8,KIF20A,STMN1,CCNB2,CDC20,PSMG1,SPC25,C15orf23
Coexpression Atlas	GSM605781_500	gamma delta T cells, Tgd.vg1+vd6-.Th, TCRd+ Vg1.1+, Thymus, avg-3	Immgen.org, GSE15907	1.776e-24	37	373	CDCA2,KIF2C,CENPN,DLGAP5,CHEK1,CDKN2C,KIF18B,ASPM,MCM10,CENPF,TPX2,NCAPD2,CASC5,SKA3,PSAT1,RAD54L,CKS1B,CKS2,SLC27A6,CDCA3,CDCA5,SH2D2A,E2F2,ANP32E,DIAPH3,TYMS,PDE7A,NT5DC2,FOXM1,TTK,CDCA8,KIF20A,STMN1,CCNB2,CDC20,SPC25,C15orf23
Coexpression Atlas	GSM399450_500	B cells, proB.FrBC.BM, CD19+ IgM- CD43+ AA4.1+ CD45R+, Bone marrow, avg-2	Immgen.org, GSE15907	1.818e-24	38	402	CDCA2,KIF2C,CENPN,DLGAP5,CHEK1,B3GNT5,FAM64A,ZNF238,ARHGAP11A,CDKN2C,KIF18B,ASPM,MCM10,CENPA,CENPF,NDC80,TPX2,NCAPD2,CASC5,SKA3,RAD54L,CKS1B,CKS2,CDCA3,BCL11A,CDCA5,E2F2,ANP32E,TYMS,NT5DC2,FOXM1,TTK,CDCA8,KIF20A,STMN1,CCNB2,CDC20,SPC25
Coexpression Atlas	GSM605898_500	alpha beta T cells, T.8Eff.Sp.OT1.d6.LisOva, CD8+ CD45.1+, Spleen, avg-3	Immgen.org, GSE15907	1.818e-24	38	402	CDCA2,KIF2C,CENPN,DLGAP5,CHEK1,B3GNT5,ACSS2,ARHGAP11A,KIF18B,ASPM,MCM10,CENPA,CENPF,NDC80,TPX2,NCAPD2,CASC5,SKA3,RAD54L,CKS1B,CDCA3,CDCA5,SH2D2A,E2F2,OSBPL3,RAD51AP1,ANP32E,DIAPH3,TYMS,FANCI,FOXM1,TTK,CDCA8,KIF20A,STMN1,CCNB2,SPC25,C15orf23
Coexpression Atlas	GSM538350_500	B cells, proB.CLP.FL, CD19- IgM- CD43+ CD24intermediate CD45R- AA4.1+ CD, Fetal Liver, avg-1	Immgen.org, GSE15907	7.713e-24	38	418	CDCA2,KIF2C,CENPN,DLGAP5,CHEK1,FAM64A,ARHGAP11A,FSCN1,KIF18B,ASPM,MCM10,CENPF,TPX2,NCAPD2,CASC5,SKA3,PSAT1,RAD54L,CDCA7L,CKS1B,CKS2,PHGDH,CDCA3,BCL11A,CDCA5,DIAPH3,TYMS,NT5DC2,FOXM1,TTK,CDCA8,KIF20A,STMN1,CCNB2,CDC20,PSMG1,SPC25,C15orf23
Coexpression Atlas	GSM791105_500	Stem Cells, SC.MDP.BM, Sca1- Flt3+ MCSFR+ cKithi, Bone marrow, avg-3	Immgen.org, GSE15907	3.752e-22	36	402	CDCA2,KIF2C,CENPN,DLGAP5,CHEK1,B3GNT5,FAM64A,KIF18B,ASPM,MCM10,CENPF,TPX2,NCAPD2,CASC5,SKA3,PSAT1,RAD54L,CDCA7L,CKS1B,CKS2,OIP5,PHGDH,CDCA3,BCL11A,CDCA5,TYMS,NT5DC2,FOXM1,TTK,CDCA8,KIF20A,STMN1,CCNB2,CDC20,SPC25,C15orf23
Coexpression Atlas	GSM791114_500	Stem Cells, SC.CDP.BM, Sca1- Flt3+ MCSFR+ cKitlo, Bone marrow, avg-3	Immgen.org, GSE15907	4.667e-21	35	401	CDCA2,KIF2C,CENPN,DLGAP5,CHEK1,B3GNT5,FAM64A,CDKN2C,KIF18B,ASPM,MCM10,CENPF,TPX2,NCAPD2,CASC5,SKA3,PSAT1,RAD54L,CKS1B,CKS2,CDCA3,BCL11A,REXO2,CDCA5,DIAPH3,NT5DC2,FOXM1,TTK,CDCA8,KIF20A,STMN1,CCNB2,CDC20,SPC25,C15orf23
Coexpression Atlas	GSM538418_500	B cells, proB.FrBC.BM, CD19+ IgM- CD45R+ CD43+ HSA+, Bone marrow, avg-1	Immgen.org, GSE15907	8.04e-21	34	377	CDCA2,KIF2C,CENPN,DLGAP5,CHEK1,B3GNT5,FAM64A,ZNF238,KIF18B,ASPM,MCM10,CENPF,NDC80,TPX2,NCAPD2,CASC5,SKA3,CKS1B,CDCA3,BCL11A,CDCA5,E2F2,RAD51AP1,ANP32E,TYMS,NT5DC2,FOXM1,TTK,CDCA8,KIF20A,STMN1,CCNB2,SPC25,C15orf23
Coexpression Atlas	GSM791131_500	B cells, MLP.FL, CD19- IgM- CD43+ CD24intermediate AA4.1+ CD45R- CD, Fetal Liver, avg-3	Immgen.org, GSE15907	3.295e-20	35	425	CDCA2,KIF2C,CENPN,DLGAP5,CHEK1,FAM64A,FSCN1,KIF18B,MCM10,TPX2,NCAPD2,CASC5,SKA3,PSAT1,RAD54L,CDCA7L,CKS1B,CKS2,OIP5,PHGDH,CDCA3,BCL11A,CDCA5,TYMS,NT5DC2,CTPS1,TTK,CDCA8,KIF20A,STMN1,CCNB2,CDC20,PSMG1,SPC25,C15orf23
Coexpression Atlas	GSM791154_500	alpha beta T cells, T.DN4.Th, Lin-/lo CD25- CD44- CD28+, Thymus, avg-3	Immgen.org, GSE15907	9.892e-20	33	376	CDCA2,KIF2C,CENPN,DLGAP5,CHEK1,KIF18B,MCM10,TPX2,NCAPD2,CASC5,SKA3,PSAT1,RAD54L,SKP2,CKS1B,CKS2,CDCA3,CDCA5,SH2D2A,E2F2,ANP32E,DIAPH3,TYMS,NT5DC2,FOXM1,CDCA8,KIF20A,STMN1,CCNB2,CDC20,PSMG1,SPC25,C15orf23
Coexpression Atlas	GSM538207_500	B cells, B.GC.Sp, CD19+ IgM+ IgD- GL7+ PNA+, Spleen, avg-3	Immgen.org, GSE15907	1.385e-19	33	380	CDCA2,KIF2C,CENPN,DLGAP5,CHEK1,ARHGAP11A,CDKN2C,KIF18B,ASPM,MCM10,CENPF,NDC80,TPX2,NCAPD2,CASC5,SKA3,RAD54L,CKS1B,CKS2,CDCA3,BCL11A,CDCA5,DIAPH3,FANCI,CYP39A1,FOXM1,TTK,CDCA8,KIF20A,STMN1,CCNB2,CDC20,SPC25
Coexpression Atlas	GSM791149_500	alpha beta T cells, preT.DN3B.Th, Lin-/lo CD25hi CD44- CD28+, Thymus, avg-3	Immgen.org, GSE15907	1.588e-19	34	413	CDCA2,KIF2C,CENPN,DLGAP5,CHEK1,KIF18B,MCM10,TPX2,NCAPD2,CASC5,SKA3,PSAT1,RAD54L,SKP2,CKS1B,CKS2,PHGDH,CDCA3,CDCA5,SH2D2A,E2F2,ANP32E,TYMS,NT5DC2,FOXM1,CIRH1A,CDCA8,KIF20A,STMN1,CCNB2,CDC20,PSMG1,SPC25,C15orf23
Coexpression Atlas	GSM791141_500	alpha beta T cells, preT.DN2B.Th, Lin-/lo CD25hi CD44+ cKitint, Thymus, avg-2	Immgen.org, GSE15907	3.253e-18	33	420	CDCA2,KIF2C,CENPN,DLGAP5,CHEK1,FAM64A,KIF18B,ASPM,MCM10,TPX2,NCAPD2,CASC5,SKA3,PSAT1,RAD54L,CDCA7L,CKS1B,CKS2,PHGDH,CDCA3,CDCA5,ANP32E,DIAPH3,TYMS,FANCI,NT5DC2,FOXM1,CDCA8,KIF20A,STMN1,CCNB2,SPC25,C15orf23
Coexpression Atlas	GSM605778_500	gamma delta T cells, Tgd.vg1+vd6+.Th.TCRbko, TCRd+ Vg1.1+ Vd6.3+, Thymus, avg-3	Immgen.org, GSE15907	3.34e-18	30	327	CDCA2,KIF2C,CENPN,DLGAP5,CDKN2C,KIF18B,MCM10,CENPA,TPX2,NCAPD2,SKA3,PSAT1,CKS1B,SLC27A6,PHGDH,CDCA3,REXO2,CDCA5,SH2D2A,E2F2,OSBPL3,TYMS,NT5DC2,FOXM1,CDCA8,KIF20A,STMN1,CCNB2,CDC20,SPC25
Coexpression Atlas	GSM476658_500	gamma delta T cells, Tgd.vg2-24ahi.Th, TCRd+ Vg2- CD24+, Thymus, avg-2	Immgen.org, GSE15907	3.775e-18	33	422	CDCA2,KIF2C,CENPN,DLGAP5,CHEK1,ARHGAP11A,KIF18B,ASPM,MCM10,CENPF,NDC80,TPX2,NCAPD2,CASC5,SKA3,RAD54L,SLC27A6,CDCA3,CDCA5,SH2D2A,E2F2,ANP32E,DIAPH3,TYMS,PDE7A,NT5DC2,FOXM1,TTK,CDCA8,KIF20A,STMN1,CCNB2,SPC25
Coexpression Atlas	kidney_e10.5_UretericTip_HoxB7_k4_1000	kidney_e10.5_UretericTip_HoxB7_k4_1000	Gudmap Mouse MOE430.2	2.019e-17	30	348	KIF2C,DLGAP5,CHEK1,FAM64A,ARHGAP11A,SUV39H2,MSH2,MCM10,CENPA,CENPF,TPX2,CASC5,SKA3,RAD54L,CDCA7L,CDCA3,ADAT2,CAPN6,IL17RD,MAGOH,ANP32E,GSG2,PDE7A,TTK,MTHFD1L,CDCA8,KIF20A,C9orf40,SPC25,C15orf23
Coexpression Atlas	GSM605793_500	gamma delta T cells, Tgd.vg2+24ahi.Th.TCRbko, TCRd+ Vg2+ CD24+, Thymus, avg-3	Immgen.org, GSE15907	2.069e-17	32	412	CDCA2,KIF2C,CENPN,DLGAP5,CHEK1,KIF18B,ASPM,MCM10,CENPF,TPX2,NCAPD2,CASC5,SKA3,CKS1B,SLC27A6,CDCA3,CDCA5,SH2D2A,E2F2,ANP32E,DIAPH3,TYMS,PDE7A,NT5DC2,FOXM1,TTK,CDCA8,KIF20A,STMN1,CCNB2,SPC25,C15orf23
Coexpression Atlas	GSM476675_500	gamma delta T cells, Tgd.Th, TCRd+ CD3e+, Thymus, avg-3	Immgen.org, GSE15907	2.193e-17	30	349	CDCA2,KIF2C,DLGAP5,CHEK1,KIF18B,ASPM,MCM10,CENPF,TPX2,NCAPD2,CASC5,SKA3,CKS1B,CKS2,SLC27A6,CDCA3,CDCA5,SH2D2A,ANP32E,DIAPH3,TYMS,PDE7A,NT5DC2,FOXM1,TTK,CDCA8,KIF20A,STMN1,CCNB2,SPC25
Coexpression Atlas	GSM538352_500	B cells, proB.FrA.BM, CD19- IgM- CD43+ CD24intermediate CD45R+ AA4.1+ CD, Bone marrow, avg-2	Immgen.org, GSE15907	3.964e-17	31	388	CDCA2,KIF2C,CENPN,DLGAP5,CHEK1,FAM64A,ARHGAP11A,KIF18B,ASPM,MCM10,CENPF,TPX2,NCAPD2,CASC5,SKA3,RAD54L,CDCA3,BCL11A,CDCA5,DIAPH3,SLC25A37,TYMS,NT5DC2,FOXM1,TTK,CDCA8,KIF20A,STMN1,CCNB2,SPC25,C15orf23
Coexpression Atlas	GSM538335_500	alpha beta T cells, NKT.44+NK1.1-.Th, aGC CD1d tet CD3 CD44, Thymus, avg-3	Immgen.org, GSE15907	6.036e-16	30	392	CDCA2,KIF2C,DLGAP5,CHEK1,C11orf75,CDKN2C,KIF18B,ASPM,TPX2,NCAPD2,CASC5,SKA3,PSAT1,RAD54L,CKS1B,CKS2,SLC27A6,REXO2,CDCA5,SH2D2A,ANP32E,DIAPH3,TYMS,TTK,CDCA8,KIF20A,STMN1,CCNB2,SPC25,C15orf23
Coexpression Atlas	GSM399448_500	B cells, preB.FrD.BM, CD19+ IgM- CD45R+ CD43-, Bone marrow, avg-3	Immgen.org, GSE15907	3.706e-15	29	384	CDCA2,KIF2C,CENPN,DLGAP5,B3GNT5,ZNF238,ARHGAP11A,CDKN2C,KIF18B,ASPM,CENPF,NDC80,TPX2,NCAPD2,CASC5,SKA3,RAD54L,CDCA3,BCL11A,CDCA5,E2F2,ANP32E,FOXM1,TTK,CDCA8,KIF20A,STMN1,CCNB2,SPC25
Coexpression Atlas	GSM791126_500	Fetal Liver, SC.LTSL.FL, IgM- CD24- CD117+ IL7R- CD150+ CD48- AA4.1+ CD43+, Fetal Liver, avg-3	Immgen.org, GSE15907	5.137e-15	30	423	CDCA2,KIF2C,CENPN,DLGAP5,CHEK1,FSCN1,KIF18B,ASPM,MCM10,CENPF,TPX2,NCAPD2,CASC5,SKA3,RAD54L,CDCA7L,CKS1B,BCL11A,HIF3A,CDCA5,DIAPH3,MTSS1L,TYMS,NT5DC2,TTK,CDCA8,KIF20A,STMN1,CCNB2,SPC25
Coexpression Atlas	GSM538340_500	B cells, preB.FrD.FL, AA4.1+ IgM- CD19+ CD43- CD24+, Fetal Liver, avg-3	Immgen.org, GSE15907	7.994e-15	29	395	CDCA2,KIF2C,CENPN,DLGAP5,CHEK1,B3GNT5,ARHGAP11A,KIF18B,ASPM,CENPF,NDC80,TPX2,NCAPD2,CASC5,SKA3,RAD54L,CKS1B,CDCA3,BCL11A,CDCA5,E2F2,ANP32E,FOXM1,TTK,CDCA8,KIF20A,STMN1,CCNB2,SPC25
Coexpression Atlas	GSM538354_500	B cells, proB.FrA.BM, AA4.1+ CD117+ IL7R+ CD45R+ CD24- CD19- IgM-, Bone marrow, avg-1	Immgen.org, GSE15907	1.246e-14	26	304	CDCA2,KIF2C,CENPN,CHEK1,KIF18B,CENPF,NDC80,TPX2,CASC5,SKA3,RAD54L,CKS1B,CKS2,CDCA3,BCL11A,CDCA5,RAD51AP1,TYMS,NT5DC2,TTK,CDCA8,KIF20A,STMN1,CCNB2,SPC25,C15orf23
Coexpression Atlas	GSM605773_500	alpha beta T cells, T.8.TI.B16, 4- 8+ TCR+ 45+, B16 Melanoma Tumor, avg-2	Immgen.org, GSE15907	7.169e-14	27	359	CDCA2,KIF2C,DLGAP5,CHEK1,KIF18B,ASPM,MCM10,CENPA,TPX2,NCAPD2,CASC5,SKA3,PSAT1,RAD54L,CKS1B,CDCA3,CSDA,CDCA5,SH2D2A,OSBPL3,DIAPH3,TYMS,FOXM1,TTK,CDCA8,KIF20A,CCNB2
Coexpression Atlas	GSM538338_500	alpha beta T cells, NKT.44-NK1.1-.Th, aGC CD1d tet CD3e, Thymus, avg-2	Immgen.org, GSE15907	9.926e-14	28	398	CDCA2,KIF2C,DLGAP5,CHEK1,C11orf75,KIF18B,MCM10,CENPF,TPX2,NCAPD2,CASC5,SKA3,CKS1B,SLC27A6,PHGDH,REXO2,CDCA5,SH2D2A,DIAPH3,GSG2,TYMS,FOXM1,TTK,CDCA8,KIF20A,STMN1,CCNB2,SPC25
Coexpression Atlas	GSM538345_500	B cells, proB.CLP.BM, CD19- IgM- CD43+ CD24intermediate CD45R- AA4.1+ CD, Bone marrow, avg-2	Immgen.org, GSE15907	1.06e-13	28	399	CDCA2,KIF2C,CENPN,DLGAP5,CHEK1,B3GNT5,ASPM,CENPF,TPX2,NCAPD2,CASC5,SKA3,RAD54L,CDCA7L,CKS1B,OIP5,BCL11A,CDCA5,DIAPH3,TYMS,NT5DC2,TTK,CDCA8,KIF20A,STMN1,CCNB2,SPC25,C15orf23
Coexpression Atlas	GSM791110_500	Stem Cells, SC.MPP34F.BM, Lineage- cKit+ Sca-1+ flk2+ CD34+, Bone marrow, avg-2	Immgen.org, GSE15907	1.207e-13	28	401	CDCA2,KIF2C,CENPN,CHEK1,B3GNT5,FAM64A,ASPM,CENPF,TPX2,NCAPD2,CASC5,SKA3,PSAT1,RAD54L,CDCA7L,CKS1B,OIP5,BCL11A,CDCA5,DIAPH3,NT5DC2,TTK,CDCA8,KIF20A,STMN1,CCNB2,SPC25,C15orf23
Coexpression Atlas	GSM791122_500	Fetal Liver, SC.STSL.FL, IgM- CD24- CD117+ IL7R- CD150- CD48- AA4.1+ CD43+, Fetal Liver, avg-2	Immgen.org, GSE15907	2.147e-13	28	410	CDCA2,KIF2C,CENPN,DLGAP5,CHEK1,FSCN1,ASPM,MCM10,CENPF,TPX2,NCAPD2,CASC5,SKA3,RAD54L,CDCA7L,CKS1B,BCL11A,HIF3A,CDCA5,DIAPH3,TYMS,NT5DC2,TTK,CDCA8,KIF20A,STMN1,CCNB2,SPC25
Coexpression Atlas	GSM605776_500	gamma delta T cells, Tgd.vg1+vd6+.Th, TCRd+ Vg1.1+ Vd6.3+, Thymus, avg-2	Immgen.org, GSE15907	8.813e-13	25	328	CDCA2,KIF2C,DLGAP5,CHEK1,CDKN2C,KIF18B,NDC80,TPX2,NCAPD2,CASC5,SKA3,CKS1B,CKS2,SLC27A6,PHGDH,CDCA5,SH2D2A,MAGOH,TYMS,NT5DC2,CDCA8,KIF20A,STMN1,CCNB2,SPC25
Coexpression Atlas	GSM538355_100	B cells, proB.FrA.FL, CD19- IgM- CD43+ CD24intermediate AA4.1+ CD45R+ CD, Fetal Liver, avg-2	Immgen.org, GSE15907	7.359e-12	15	89	CDCA2,KIF2C,CHEK1,ASPM,CENPF,TPX2,CASC5,SKA3,BCL11A,NT5DC2,TTK,KIF20A,STMN1,CCNB2,SPC25
Coexpression Atlas	GSM791108_500	Stem Cells, SC.MEP.BM, Lineage- Kit+ Sca1- CD34- FcgR-/low, Bone marrow, avg-2	Immgen.org, GSE15907	1.053e-11	26	401	KIF2C,CENPN,DLGAP5,CHEK1,ASPM,MCM10,TPX2,CASC5,SKA3,PSAT1,RAD54L,CKS1B,CKS2,OIP5,CDCA3,BCL11A,CDCA5,DIAPH3,NT5DC2,TTK,CDCA8,KIF20A,STMN1,CCNB2,PSMG1,SPC25
Coexpression Atlas	GSM476655_500	gamma delta T cells, Tgd.vg2+24ahi.Th, TCRd+ Vg2+ CD24+, Thymus, avg-3	Immgen.org, GSE15907	3.736e-11	26	423	CDCA2,KIF2C,DLGAP5,CHEK1,KIF18B,ASPM,CENPF,TPX2,NCAPD2,CASC5,SKA3,SLC27A6,CDCA3,CDCA5,SH2D2A,ANP32E,DIAPH3,PDE7A,NT5DC2,FOXM1,TTK,CDCA8,KIF20A,STMN1,CCNB2,SPC25
Coexpression Atlas	GSM777030_500	B cells, B.Pl.AA4-.BM, CD138+ AA4.1- CD43+, Bone marrow, avg-2	Immgen.org, GSE15907	6.127e-11	25	394	CDCA2,KIF2C,CENPN,DLGAP5,CHEK1,KIF18B,ASPM,CENPF,TPX2,CASC5,SKA3,RAD54L,CKS1B,CKS2,CDCA3,BCL11A,CDCA5,NT5DC2,TTK,CDCA8,KIF20A,STMN1,CCNB2,SPC25,C15orf23
Coexpression Atlas	GSM605784_500	gamma delta T cells, Tgd.vg1+vd6-.Th.TCRbko, TCRd+ Vg1.1+, Thymus, avg-3	Immgen.org, GSE15907	8.091e-11	24	362	CDCA2,KIF2C,CENPN,DLGAP5,CHEK1,KIF18B,MCM10,CENPA,TPX2,NCAPD2,SKA3,CKS1B,CDCA3,CDCA5,SH2D2A,E2F2,NT5DC2,FOXM1,CDCA8,KIF20A,STMN1,CCNB2,CDC20,SPC25
Coexpression Atlas	GSM791119_500	Stem Cells, SC.GMP.BM, Lineage- sca1- ckithi CD34+ FcgRhi, Bone marrow, avg-3	Immgen.org, GSE15907	1.212e-10	25	406	KIF2C,CENPN,FAM64A,KIF18B,MCM10,MRPL2,NCAPD2,SKA3,PSAT1,RAD54L,CKS1B,CKS2,OIP5,PHGDH,CDCA3,CDCA5,MAGOH,NT5DC2,CDCA8,KIF20A,STMN1,CCNB2,CDC20,PSMG1,C15orf23
Coexpression Atlas	GSM538350_100	B cells, proB.CLP.FL, CD19- IgM- CD43+ CD24intermediate CD45R- AA4.1+ CD, Fetal Liver, avg-1	Immgen.org, GSE15907	1.232e-10	14	87	CDCA2,KIF2C,CHEK1,TPX2,CASC5,SKA3,CKS1B,BCL11A,NT5DC2,TTK,CDCA8,KIF20A,STMN1,CCNB2
Coexpression Atlas	GSM538357_100	B cells, proB.FrA.FL, CD19- IgM- CD43+ CD24intermediate CD45R+ AA4.1+ CD, Fetal Liver, avg-1	Immgen.org, GSE15907	1.454e-10	14	88	KIF2C,CHEK1,ASPM,TPX2,CASC5,SKA3,BCL11A,CDCA5,NT5DC2,TTK,KIF20A,STMN1,CCNB2,SPC25
Coexpression Atlas	GSM399452_100	B cells, preB.FrC.BM, CD19+ IgM- CD45R+ CD43+ HSA+, Bone marrow, avg-3	Immgen.org, GSE15907	1.454e-10	14	88	KIF2C,CENPN,CHEK1,KIF18B,ASPM,CENPF,TPX2,CASC5,SKA3,CDCA5,TTK,KIF20A,CCNB2,SPC25
Coexpression Atlas	GSM791134_500	alpha beta T cells, preT.DN2-3.Th, Lin-/lo CD25hi CD44Int, Thymus, avg-2	Immgen.org, GSE15907	1.99e-10	25	415	CDCA2,KIF2C,CENPN,DLGAP5,CHEK1,FAM64A,KIF18B,MCM10,TPX2,NCAPD2,SKA3,PSAT1,RAD54L,CDCA3,CDCA5,SH2D2A,ANP32E,TYMS,NT5DC2,FOXM1,CDCA8,KIF20A,STMN1,CCNB2,C15orf23
Coexpression Atlas	GSM605775_500	gamma delta T cells, Tgd.vg1+vd6+.Th, TCRd+ Vd6.3+ Vg1.1+, Thymus, avg-1	Immgen.org, GSE15907	2.275e-10	22	308	CDCA2,KIF2C,DLGAP5,CHEK1,KIF18B,TPX2,NCAPD2,CASC5,SKA3,CKS1B,CKS2,SLC27A6,CDCA3,SH2D2A,TYMS,NT5DC2,CDCA8,KIF20A,STMN1,CCNB2,CDC20,SPC25
Coexpression Atlas	GSM791136_500	alpha beta T cells, preT.DN2.Th, Lin-/lo CD25hi CD44+ cKit+, Thymus, avg-3	Immgen.org, GSE15907	2.608e-10	25	420	CDCA2,KIF2C,CENPN,DLGAP5,CHEK1,MCM10,TPX2,NCAPD2,CASC5,SKA3,PSAT1,RAD54L,CDCA7L,CKS1B,CKS2,PHGDH,CDCA3,BCL11A,CDCA5,ANP32E,TYMS,NT5DC2,KIF20A,STMN1,CCNB2
Coexpression Atlas	kidney_P3_CapMes_Crym_k4_1000	kidney_P3_CapMes_Crym_k4_1000	Gudmap Mouse MOE430.2	4.088e-10	22	317	CDCA2,CENPN,CHEK1,ARHGAP11A,ASPM,SUV39H2,MCM10,CENPF,TPX2,CASC5,FBL,RAD54L,SEPHS1,CDCA7L,SLC27A6,IL17RD,TYMS,FOXM1,TTK,MTHFD1L,CDCA8,C9orf40
Coexpression Atlas	GSM777027_500	B cells, B.Pl.AA4+220-.BM, CD138+ AA4.1+ CD43- CD45R-, Bone marrow, avg-3	Immgen.org, GSE15907	1.585e-09	22	339	CDCA2,KIF2C,CENPN,DLGAP5,CHEK1,KIF18B,MCM10,TPX2,CASC5,SKA3,RAD54L,CKS1B,CDCA3,BCL11A,CDCA5,TYMS,NT5DC2,FOXM1,CDCA8,KIF20A,STMN1,C15orf23
Coexpression Atlas	kidney_e10.5_UretericTip_HoxB7_1000	kidney_e10.5_UretericTip_HoxB7_1000	Gudmap Mouse MOE430.2	2.398e-09	32	787	KIF2C,DLGAP5,CHEK1,FAM64A,ARHGAP11A,SUV39H2,MSH2,MCM10,CENPA,CENPF,TPX2,SEH1L,CASC5,SKA3,RAD54L,CDCA7L,CDCA3,ADAT2,CAPN6,IL17RD,MAGOH,ANP32E,GSG2,PDE7A,CYP39A1,TTK,MTHFD1L,CDCA8,KIF20A,C9orf40,SPC25,C15orf23
Coexpression Atlas	GSM399397_100	alpha beta T cells, T.DPbl.Th, 4+ 8+ TCR-/lo FSChi, Thymus, avg-3	Immgen.org, GSE15907	4.218e-09	13	90	KIF2C,DLGAP5,KIF18B,ASPM,CENPF,TPX2,CASC5,SKA3,FOXM1,CDCA8,KIF20A,CCNB2,SPC25
Coexpression Atlas	dev gonad_e11.5_F_PrimGermCell_Oct_1000	dev gonad_e11.5_F_PrimGermCell_Oct_1000	Gudmap Mouse ST 1.0	1.939e-08	31	799	CDCA2,KIF2C,CENPN,DLGAP5,CHEK1,MAP7D3,SUV39H2,MSH2,MCM10,CENPA,CENPF,NCAPD2,TEX10,SKA3,PSAT1,NMT2,RAD54L,CDCA3,CDCA5,CRABP1,DIAPH3,FANCI,HEATR1,CTPS1,CIRH1A,TTK,LBR,CDCA8,KIF20A,C9orf40,PSMG1
Coexpression Atlas	GSM791131_100	B cells, MLP.FL, CD19- IgM- CD43+ CD24intermediate AA4.1+ CD45R- CD, Fetal Liver, avg-3	Immgen.org, GSE15907	3.011e-08	12	83	KIF2C,CHEK1,SKA3,PSAT1,CKS1B,CKS2,BCL11A,CDCA5,NT5DC2,KIF20A,STMN1,CCNB2
Coexpression Atlas	GSM538358_100	B cells, proB.FrBC.FL, CD19+ IgM- CD43+ CD24+ AA4.1+ CD45R+, Fetal Liver, avg-3	Immgen.org, GSE15907	4.026e-08	12	85	KIF2C,CENPN,CHEK1,TPX2,SKA3,CKS1B,CKS2,BCL11A,NT5DC2,KIF20A,CCNB2,SPC25
Coexpression Atlas	dev gonad_e11.5_M_PrimGermCell_Oct_1000	dev gonad_e11.5_M_PrimGermCell_Oct_1000	Gudmap Mouse ST 1.0	5.722e-08	30	781	CDCA2,KIF2C,CENPN,DLGAP5,CHEK1,MAP7D3,SUV39H2,MSH2,MCM10,CENPA,CENPF,NCAPD2,TEX10,SKA3,NMT2,RAD54L,CDCA3,CDCA5,CRABP1,DIAPH3,FANCI,HEATR1,CTPS1,CIRH1A,TTK,ZW10,LBR,CDCA8,C9orf40,PSMG1
Coexpression Atlas	dev gonad_e11.5_M_PrimGermCell_Oct_k2_1000	dev gonad_e11.5_M_PrimGermCell_Oct_k2_1000	Gudmap Mouse ST 1.0	6.732e-08	18	258	CDCA2,KIF2C,CENPN,DLGAP5,CHEK1,SUV39H2,CENPF,NCAPD2,SKA3,NMT2,RAD54L,CRABP1,DIAPH3,FANCI,CTPS1,TTK,CDCA8,PSMG1
Coexpression Atlas	GSM399403_100	alpha beta T cells, T.ISP.Th, 4- 8+ TCR-/lo 24hi, Thymus, avg-3	Immgen.org, GSE15907	8.051e-08	12	90	KIF2C,CHEK1,ASPM,CASC5,SKA3,CDCA5,TYMS,NT5DC2,KIF20A,STMN1,CCNB2,SPC25
Coexpression Atlas	GSM538347_500	B cells, proB.CLP.BM, AA4.1+ CD117+ IL7R+ CD45R- CD24- CD19- IgM-, Bone marrow, avg-1	Immgen.org, GSE15907	1.007e-07	20	338	CDCA2,KIF2C,CHEK1,B3GNT5,TPX2,CASC5,SKA3,RAD54L,CKS1B,CKS2,BCL11A,CDCA5,NT5DC2,TTK,CDCA8,KIF20A,STMN1,CCNB2,SPC25,C15orf23
Coexpression Atlas	GSM791124_500	B cells, MLP.BM, CD19- IgM- CD43+ CD24- AA4.1+ CD45R- CD117+ IL7R-, Bone marrow, avg-2	Immgen.org, GSE15907	1.182e-07	22	422	CDCA2,CHEK1,B3GNT5,MCM10,NCAPD2,CASC5,SKA3,RAD54L,CDCA7L,CKS1B,PHGDH,BCL11A,CSDA,CDCA5,RAD51AP1,DIAPH3,TYMS,NT5DC2,TTK,CDCA8,STMN1,CCNB2
Coexpression Atlas	kidney_e10.5_UretericTrunk_HoxB7_k2_1000	kidney_e10.5_UretericTrunk_HoxB7_k2_1000	Gudmap Mouse MOE430.2	1.516e-07	18	271	CHEK1,ARHGAP11A,SUV39H2,MSH2,CENPA,CENPF,TPX2,CASC5,CDCA7L,ADAT2,CAPN6,MAGOH,PDE7A,TTK,C9orf40,CCNB2,SPC25,C15orf23
Coexpression Atlas	GSM538348_100	B cells, proB.CLP.FL, CD19- IgM- CD43+ CD24intermediate AA4.1+ CD45R- CD, Fetal Liver, avg-2	Immgen.org, GSE15907	5.705e-07	11	83	KIF2C,CHEK1,TPX2,CASC5,SKA3,CKS1B,BCL11A,NT5DC2,KIF20A,STMN1,CCNB2
Coexpression Atlas	GSM791143_100	alpha beta T cells, preT.DN3-4.Th, Lin-/lo CD25int CD44- CD28+, Thymus, avg-3	Immgen.org, GSE15907	7.421e-07	11	85	KIF2C,CENPN,DLGAP5,CHEK1,MCM10,TPX2,CASC5,SKA3,CDCA3,TYMS,NT5DC2
Coexpression Atlas	GSM791149_100	alpha beta T cells, preT.DN3B.Th, Lin-/lo CD25hi CD44- CD28+, Thymus, avg-3	Immgen.org, GSE15907	9.585e-07	11	87	KIF2C,CENPN,CHEK1,MCM10,TPX2,SKA3,PSAT1,CDCA5,TYMS,NT5DC2,KIF20A
Coexpression Atlas	dev gonad_e12.5_F_GermCellOvary_Oct_1000	dev gonad_e12.5_F_GermCellOvary_Oct_1000	Gudmap Mouse ST 1.0	9.92e-07	29	823	CDCA2,KIF2C,CENPN,CHEK1,SUV39H2,MSH2,MCM10,CENPF,TEX10,FBXO31,SKA3,PSAT1,NMT2,RAD54L,CDCA7L,CDCA5,CRABP1,DIAPH3,GSG2,FANCI,HEATR1,CTPS1,CIRH1A,TTK,LBR,CDCA8,C9orf40,CCNB2,PSMG1
Coexpression Atlas	kidney_e10.5_UretericTip_HoxB7_k2_500	kidney_e10.5_UretericTip_HoxB7_k2_500	Gudmap Mouse MOE430.2	1.128e-06	13	139	CHEK1,ARHGAP11A,SUV39H2,MSH2,CENPF,RAD54L,CDCA7L,ADAT2,CAPN6,GSG2,TTK,C9orf40,C15orf23
Coexpression Atlas	GSM854317_500	Myeloid Cells, MF.BM, B220neg CD3neg Ly-6C/Glo CD115int F4/80+, Bone marrow, avg-3	Immgen.org, GSE15907	2.052e-06	20	401	KIF2C,CENPN,CHEK1,KIF18B,TPX2,NCAPD2,SKA3,PSAT1,RAD54L,CKS1B,CKS2,CDCA3,BCL11A,CDCA5,NT5DC2,CDCA8,KIF20A,STMN1,CCNB2,CDC20
Coexpression Atlas	kidney_P3_CapMes_Crym_1000	kidney_P3_CapMes_Crym_1000	Gudmap Mouse MOE430.2	2.734e-06	27	750	CDCA2,CENPN,CHEK1,ARHGAP11A,ASPM,SUV39H2,MCM10,CENPF,TPX2,CASC5,FBL,RAD54L,SEPHS1,CDCA7L,SLC27A6,CSDA,CAPN6,IL17RD,TCF7L1,TYMS,NT5DC2,FOXM1,TTK,MTHFD1L,CDCA8,C9orf40,PTPN14
Coexpression Atlas	GSM399391_500	alpha beta T cells, T.DP.Th, 4+ 8+ TCR-/lo 69-, Thymus, avg-3	Immgen.org, GSE15907	2.864e-06	19	366	KIF2C,DLGAP5,KIF18B,ASPM,CENPF,TPX2,NCAPD2,CASC5,CDCA3,SH2D2A,E2F2,ANP32E,NT5DC2,FOXM1,KIF20A,STMN1,CCNB2,PTPN14,SPC25
Coexpression Atlas	dev gonad_e12.5_M_InterstitTestis_Sma_k2_1000	dev gonad_e12.5_M_InterstitTestis_Sma_k2_1000	Gudmap Mouse ST 1.0	3.511e-06	11	98	KIF2C,ASPM,CENPF,NDC80,TPX2,CASC5,SEPHS1,CRABP1,DIAPH3,FOXM1,TTK
Coexpression Atlas	GSM538204_500	B cells, B.FrE.FL, AA4.1+ IgM+ CD19+ CD43- CD24+, Fetal Liver, avg-3	Immgen.org, GSE15907	3.749e-06	19	372	CDCA2,KIF2C,CENPN,ZCCHC11,CHEK1,B3GNT5,ZNF238,ARHGAP11A,KIF18B,ASPM,CENPF,TPX2,NCAPD2,CASC5,SKA3,BCL11A,E2F2,SLC25A37,CCNB2
Coexpression Atlas	GSM791154_100	alpha beta T cells, T.DN4.Th, Lin-/lo CD25- CD44- CD28+, Thymus, avg-3	Immgen.org, GSE15907	1.228e-05	10	85	KIF2C,CENPN,DLGAP5,CHEK1,MCM10,TPX2,SKA3,TYMS,NT5DC2,KIF20A
Coexpression Atlas	dev gonad_e13.5_F_MeioticGermCell_Oct_k2_1000	dev gonad_e13.5_F_MeioticGermCell_Oct_k2_1000	Gudmap Mouse ST 1.0	1.5e-05	18	361	KIF2C,CHEK1,SUV39H2,CENPF,TEX10,NMT2,RAD54L,CDCA7L,CRABP1,DIAPH3,GSG2,FANCI,HEATR1,CTPS1,TTK,CDCA8,CCNB2,PSMG1
Coexpression Atlas	GSM791139_500	alpha beta T cells, preT.DN2A.Th, Lin-/lo CD25hi CD44+ cKithi, Thymus, avg-2	Immgen.org, GSE15907	1.77e-05	19	409	CDCA2,CENPN,CHEK1,B3GNT5,MCM10,TPX2,NCAPD2,SKA3,PSAT1,RAD54L,CDCA7L,CKS1B,CKS2,PHGDH,BCL11A,CDCA5,TYMS,NT5DC2,STMN1
Coexpression Atlas	GSM791112_500	Stem Cells, SC.ST34F.BM, Lineage- cKit+ Sca-1+ flk2- CD34+, Bone marrow, avg-2	Immgen.org, GSE15907	1.915e-05	19	411	CDCA2,CENPN,CHEK1,B3GNT5,ASPM,TPX2,CASC5,SKA3,PSAT1,RAD54L,CDCA7L,CKS1B,BCL11A,CDCA5,DIAPH3,TYMS,NT5DC2,TTK,STMN1
Coexpression Atlas	dev gonad_e11.5_F_PrimGermCell_Oct_k3_1000	dev gonad_e11.5_F_PrimGermCell_Oct_k3_1000	Gudmap Mouse ST 1.0	2.382e-05	20	463	CDCA2,KIF2C,DLGAP5,SUV39H2,MSH2,MCM10,CENPF,NCAPD2,TEX10,SKA3,RAD54L,CDCA5,HEATR1,CTPS1,CIRH1A,TTK,LBR,CDCA8,KIF20A,C9orf40
Coexpression Atlas	kidney single cell_e11.5_MetanephMesench_Scamp_500	kidney single cell_e11.5_MetanephMesench_Scamp_500	Gudmap Mouse MOE430.2	3.693e-05	17	339	CDCA2,DLGAP5,FSCN1,SUV39H2,CENPA,NDC80,FBL,RAD54L,CKS1B,CDCA3,CDCA5,TCF7L1,CRABP1,RAD51AP1,NT5DC2,CDCA8,STMN1
Coexpression Atlas	dev gonad_e12.5_M_GermCellTestis_Oct_1000	dev gonad_e12.5_M_GermCellTestis_Oct_1000	Gudmap Mouse ST 1.0	4.174e-05	26	795	CDCA2,KIF2C,DLGAP5,CHEK1,SUV39H2,MSH2,MCM10,CENPF,TEX10,SKA3,NMT2,RAD54L,CDCA5,GSG2,FANCI,HEATR1,CTPS1,CIRH1A,TTK,ZW10,LBR,CDCA8,KIF20A,C9orf40,PSMG1,SPC25
Coexpression Atlas	GSM791129_500	B cells, MLP.BM, CD19- IgM- CD43+ CD24intermediate AA4.1+ CD45R- CD, Bone marrow, avg-2	Immgen.org, GSE15907	8.464e-05	18	404	CENPN,CHEK1,B3GNT5,CASC5,PSAT1,RAD54L,CDCA7L,CKS1B,CKS2,PHGDH,BCL11A,CDCA5,DIAPH3,TYMS,NT5DC2,STMN1,CCNB2,C15orf23
Coexpression Atlas	dev gonad_e11.5_F_PrimGermCell_Oct_k2_500	dev gonad_e11.5_F_PrimGermCell_Oct_k2_500	Gudmap Mouse ST 1.0	8.49e-05	12	164	KIF2C,MSH2,MCM10,CENPF,TEX10,RAD54L,HEATR1,CTPS1,CIRH1A,TTK,LBR,C9orf40
Coexpression Atlas	dev gonad_e12.5_F_GermCellOvary_Oct_500	dev gonad_e12.5_F_GermCellOvary_Oct_500	Gudmap Mouse ST 1.0	9.122e-05	18	406	KIF2C,CHEK1,SUV39H2,MSH2,CENPF,TEX10,NMT2,RAD54L,CDCA5,CRABP1,FANCI,HEATR1,CTPS1,CIRH1A,TTK,LBR,C9orf40,PSMG1
Coexpression Atlas	GSM791105_100	Stem Cells, SC.MDP.BM, Sca1- Flt3+ MCSFR+ cKithi, Bone marrow, avg-3	Immgen.org, GSE15907	0.000147	9	83	KIF2C,CHEK1,TPX2,CASC5,SKA3,CKS1B,CDCA5,NT5DC2,STMN1
Coexpression Atlas	GSM538389_500	alpha beta T cells, T.8Eff.Sp.OT1.d6.VSVOva, CD8+ CD45.1+, Spleen, avg-3	Immgen.org, GSE15907	0.0001543	17	374	KIF2C,DLGAP5,B3GNT5,ACSS2,KIF18B,ASPM,TPX2,NCAPD2,CASC5,SKA3,SH2D2A,E2F2,OSBPL3,DIAPH3,FOXM1,KIF20A,CCNB2
Coexpression Atlas	dev gonad_e11.5_M_PrimGermCell_Oct_k3_500	dev gonad_e11.5_M_PrimGermCell_Oct_k3_500	Gudmap Mouse ST 1.0	0.0001754	11	142	KIF2C,MSH2,CENPF,TEX10,SKA3,RAD54L,HEATR1,CIRH1A,TTK,LBR,C9orf40
Coexpression Atlas	dev gonad_e12.5_M_GermCellTestis_Oct_500	dev gonad_e12.5_M_GermCellTestis_Oct_500	Gudmap Mouse ST 1.0	0.0002518	17	387	CDCA2,KIF2C,SUV39H2,MSH2,CENPF,TEX10,SKA3,NMT2,RAD54L,CDCA5,FANCI,HEATR1,CTPS1,CIRH1A,TTK,LBR,C9orf40
Coexpression Atlas	GSM854329_500	Myeloid Cells, Mo.6C+II-.BM, B220neg CD3neg CD115+ Ly-6C+, Bone marrow, avg-3	Immgen.org, GSE15907	0.0002916	17	391	KIF2C,CENPN,KIF18B,TPX2,SKA3,PSAT1,CKS1B,CKS2,CDCA3,CDCA5,E2F2,NT5DC2,FOXM1,CDCA8,KIF20A,STMN1,CCNB2
Coexpression Atlas	GSM399442_500	Stem Cells, SC.LTSL.BM, IgM- CD24- CD117+ IL7R- CD150+ CD48- AA4.1+ CD43+, Bone marrow, avg-2	Immgen.org, GSE15907	0.000855	17	422	CDCA2,CHEK1,KIF18B,TPX2,NCAPD2,CASC5,SKA3,RAD54L,CDCA7L,SLC27A6,BCL11A,CSDA,DIAPH3,MTSS1L,NT5DC2,STMN1,CCNB2
Coexpression Atlas	dev gonad_e11.5_M_PrimGermCell_Oct_500	dev gonad_e11.5_M_PrimGermCell_Oct_500	Gudmap Mouse ST 1.0	0.0009212	16	376	KIF2C,MAP7D3,MSH2,MCM10,CENPF,TEX10,SKA3,NMT2,RAD54L,CDCA5,CRABP1,HEATR1,CIRH1A,TTK,LBR,C9orf40
Coexpression Atlas	dev gonad_e13.5_M_GermCell_Oct_k1_1000	dev gonad_e13.5_M_GermCell_Oct_k1_1000	Gudmap Mouse ST 1.0	0.001085	15	334	KIF2C,SUV39H2,MSH2,CENPF,TEX10,NMT2,RAD54L,REXO2,IL17RD,HEATR1,CTPS1,TTK,CDCA8,CCNB2,PSMG1
Coexpression Atlas	dev gonad_e13.5_F_MeioticGermCell_Oct_1000	dev gonad_e13.5_F_MeioticGermCell_Oct_1000	Gudmap Mouse ST 1.0	0.001197	24	820	KIF2C,CHEK1,ACSS2,SUV39H2,MSH2,CENPF,TEX10,NMT2,RAD54L,CDCA7L,LRRC42,CRABP1,DIAPH3,GSG2,FANCI,HEATR1,CTPS1,CIRH1A,TTK,LBR,CDCA8,C9orf40,CCNB2,PSMG1
Coexpression Atlas	dev gonad_e11.5_F_PrimGermCell_Oct_500	dev gonad_e11.5_F_PrimGermCell_Oct_500	Gudmap Mouse ST 1.0	0.001305	16	386	KIF2C,MAP7D3,MSH2,MCM10,CENPF,TEX10,NMT2,RAD54L,CDCA5,CRABP1,HEATR1,CTPS1,CIRH1A,TTK,LBR,C9orf40
Coexpression Atlas	GSM605781_100	gamma delta T cells, Tgd.vg1+vd6-.Th, TCRd+ Vg1.1+, Thymus, avg-3	Immgen.org, GSE15907	0.001628	8	81	KIF2C,TPX2,SKA3,CDCA8,KIF20A,STMN1,CCNB2,SPC25
Coexpression Atlas	GSM791114_100	Stem Cells, SC.CDP.BM, Sca1- Flt3+ MCSFR+ cKitlo, Bone marrow, avg-3	Immgen.org, GSE15907	0.00179	8	82	KIF2C,CHEK1,TPX2,SKA3,CKS1B,BCL11A,STMN1,C15orf23
Coexpression Atlas	dev gonad_e12.5_F_GermCellOvary_Oct_k3_500	dev gonad_e12.5_F_GermCellOvary_Oct_k3_500	Gudmap Mouse ST 1.0	0.002262	9	114	KIF2C,CHEK1,NMT2,RAD54L,CRABP1,FANCI,CTPS1,TTK,PSMG1
Coexpression Atlas	GSM476664_100	gamma delta T cells, Tgd.vg3+24alo.e17.Th, TCRd+ Vg3+ CD24-, Fetal Thymus, avg-3	Immgen.org, GSE15907	0.002359	8	85	KIF2C,DLGAP5,CHEK1,TPX2,CASC5,SKA3,OSBPL3,CCNB2
Coexpression Atlas	GSM538343_500	B cells, proB.CLP.BM, CD19- IgM- CD43+ CD24- AA4.1+ CD45R- CD117+ IL7R+, Bone marrow, avg-1	Immgen.org, GSE15907	0.002454	16	405	CDCA2,KIF2C,CHEK1,B3GNT5,ASPM,NCAPD2,CASC5,SKA3,RAD54L,CDCA7L,BCL11A,CDCA5,NT5DC2,TTK,STMN1,CCNB2
Coexpression Atlas	dev gonad_e12.5_M_GermCellTestis_Oct_k2_1000	dev gonad_e12.5_M_GermCellTestis_Oct_k2_1000	Gudmap Mouse ST 1.0	0.002486	13	266	KIF2C,CHEK1,SUV39H2,CENPF,NMT2,RAD54L,GSG2,FANCI,CTPS1,TTK,CDCA8,PSMG1,SPC25
Coexpression Atlas	GSM476658_100	gamma delta T cells, Tgd.vg2-24ahi.Th, TCRd+ Vg2- CD24+, Thymus, avg-2	Immgen.org, GSE15907	0.00282	8	87	KIF2C,KIF18B,TPX2,NCAPD2,CASC5,SH2D2A,STMN1,CCNB2
Coexpression Atlas	dev gonad_e13.5_F_MeioticGermCell_Oct_k2_500	dev gonad_e13.5_F_MeioticGermCell_Oct_k2_500	Gudmap Mouse ST 1.0	0.003075	10	152	CHEK1,SUV39H2,CENPF,TEX10,NMT2,RAD54L,FANCI,CTPS1,TTK,PSMG1
Coexpression Atlas	GSM791117_500	Stem Cells, SC.CMP.BM, Lineage- Kit+ Sca1- CD34+ FcgRlow, Bone marrow, avg-2	Immgen.org, GSE15907	0.003198	14	317	CENPN,CHEK1,ASPM,TPX2,CASC5,SKA3,RAD54L,CDCA7L,CKS2,OIP5,BCL11A,DIAPH3,NT5DC2,STMN1
Coexpression Atlas	GSM476660_100	gamma delta T cells, Tgd.vg2+24ahi.e17.Th, TCRd+ Vg2+ CD24+, Fetal Thymus, avg-3	Immgen.org, GSE15907	0.003354	8	89	KIF2C,CHEK1,TPX2,CASC5,SKA3,NT5DC2,KIF20A,CCNB2
Coexpression Atlas	dev gonad_e11.5_M_GonadVasMes_Flk_k3_1000	dev gonad_e11.5_M_GonadVasMes_Flk_k3_1000	Gudmap Mouse ST 1.0	0.004274	9	123	DLGAP5,ARHGAP11A,CENPF,NCAPD2,RAD54L,CRABP1,DIAPH3,CTPS1,TTK
Coexpression Atlas	kidney single cell_e11.5_MetanephMesench_Scamp_1000	kidney single cell_e11.5_MetanephMesench_Scamp_1000	Gudmap Mouse MOE430.2	0.004918	20	646	CDCA2,ZCCHC11,DLGAP5,CHEK1,FSCN1,SUV39H2,CENPA,NDC80,FBL,RAD54L,CKS1B,CDCA3,CDCA5,TCF7L1,CRABP1,RAD51AP1,NT5DC2,CDCA8,STMN1,CDC20
Coexpression Atlas	kidney_e10.5_UretericTrunk_HoxB7_1000	kidney_e10.5_UretericTrunk_HoxB7_1000	Gudmap Mouse MOE430.2	0.01061	22	802	CHEK1,B3GNT5,ARHGAP11A,SUV39H2,MSH2,CENPA,CENPF,TPX2,SEH1L,CASC5,CDCA7L,ADAT2,CAPN6,MAGOH,PDE7A,CYP39A1,TTK,LBR,C9orf40,CCNB2,SPC25,C15orf23
Coexpression Atlas	dev gonad_e13.5_M_GermCell_Oct_1000	dev gonad_e13.5_M_GermCell_Oct_1000	Gudmap Mouse ST 1.0	0.01267	22	811	CDCA2,KIF2C,SUV39H2,MSH2,MCM10,CENPF,TEX10,SKA3,NMT2,RAD54L,REXO2,IL17RD,CDCA5,HEATR1,CTPS1,CIRH1A,TTK,LBR,CDCA8,C9orf40,CCNB2,PSMG1
Coexpression Atlas	GSM854335_500	alpha beta T cells, preT.ETP.Th, Lin-/lo CD25- CD44+ cKit+, Thymus, avg-3	Immgen.org, GSE15907	0.01567	15	415	CENPN,CHEK1,B3GNT5,TPX2,NCAPD2,SKA3,PSAT1,RAD54L,CDCA7L,CKS1B,PHGDH,BCL11A,CDCA5,NT5DC2,STMN1
Coexpression Atlas	DevelopingLowerUrinaryTract_e13.5_bladder mesenchyme_emap-3087_k5_1000	DevelopingLowerUrinaryTract_e13.5_bladder mesenchyme_emap-3087_k5_1000	Gudmap Mouse MOE430.2	0.02069	13	323	KIF2C,NDC80,NCAPD2,SEH1L,NMT2,SEPHS1,HIF3A,EIF5A2,RAD51AP1,DIAPH3,LMNB2,CDCA8,KIF20A
Coexpression Atlas	GSM791152_500	alpha beta T cells, preT.ETP-2A.Th, Lin-/lo CD25int CD44+ cKit+, Thymus, avg-2	Immgen.org, GSE15907	0.02138	15	426	CDCA2,CENPN,CHEK1,B3GNT5,MCM10,TPX2,NCAPD2,SKA3,CDCA7L,PHGDH,BCL11A,SLC25A37,NT5DC2,STMN1,PIM1
Coexpression Atlas	GSM791134_100	alpha beta T cells, preT.DN2-3.Th, Lin-/lo CD25hi CD44Int, Thymus, avg-2	Immgen.org, GSE15907	0.02291	7	83	CDCA2,CENPN,CHEK1,TPX2,SKA3,NT5DC2,KIF20A
Coexpression Atlas	kidney_e10.5_UretericTip_HoxB7_500	kidney_e10.5_UretericTip_HoxB7_500	Gudmap Mouse MOE430.2	0.02878	14	384	CHEK1,ARHGAP11A,SUV39H2,MSH2,CENPF,RAD54L,CDCA7L,ADAT2,CAPN6,GSG2,CYP39A1,TTK,C9orf40,C15orf23
Coexpression Atlas	dev gonad_e12.5_M_GermCellTestis_Oct_k1_1000	dev gonad_e12.5_M_GermCellTestis_Oct_k1_1000	Gudmap Mouse ST 1.0	0.02951	13	334	CDCA2,DLGAP5,MSH2,MCM10,TEX10,SKA3,CDCA5,HEATR1,CIRH1A,ZW10,LBR,KIF20A,C9orf40
Coexpression Atlas	dev gonad_e12.5_M_InterstitTestis_Sma_1000	dev gonad_e12.5_M_InterstitTestis_Sma_1000	Gudmap Mouse ST 1.0	0.03015	21	793	KIF2C,B3GNT5,MAP7D3,ASPM,CENPF,FAM123B,NDC80,TPX2,CASC5,SEPHS1,SLC27A6,CAPN6,MYO10,TCF7L1,CRABP1,DIAPH3,MTSS1L,NT5DC2,FOXM1,TTK,ASS1
Coexpression Atlas	kidney single cell_e11.5_MetanephMesench_Scamp_k3_500	kidney single cell_e11.5_MetanephMesench_Scamp_k3_500	Gudmap Mouse MOE430.2	0.0312	8	120	DLGAP5,FSCN1,SUV39H2,TCF7L1,CRABP1,RAD51AP1,NT5DC2,CDCA8
Coexpression Atlas	GSM605799_500	gamma delta T cells, Tgd.vg2-24ahi.Th.TCRbko, TCRd+ Vg2- CD24+, Thymus, avg-3	Immgen.org, GSE15907	0.04051	14	396	KIF2C,KIF18B,TPX2,NCAPD2,SLC27A6,REXO2,CDCA5,SH2D2A,E2F2,OSBPL3,FOXM1,KIF20A,STMN1,CCNB2
Coexpression Atlas	GSM791141_100	alpha beta T cells, preT.DN2B.Th, Lin-/lo CD25hi CD44+ cKitint, Thymus, avg-2	Immgen.org, GSE15907	0.04504	7	92	CENPN,CHEK1,TPX2,SKA3,CDCA5,NT5DC2,STMN1
Computational	module_54	Genes in module_54	MSigDb: C4 - CM: Cancer Modules	1.247e-21	30	245	KIF2C,KIFC1,CHEK1,PTTG1,FAM64A,ARHGAP11A,CDKN2C,MSH2,CENPA,CENPF,FKBP1A,NDC80,TPX2,NCAPD2,RAD54L,CKS1B,CKS2,CDCA5,ANP32E,LMNB2,TYMS,NT5DC2,FOXM1,CTPS1,TTK,LBR,CCNB2,SRPK1,CDC20,C15orf23
Computational	GNF2_CCNA2	Neighborhood of CCNA2	MSigDb: C4 - CGN: Cancer Gene Neighborhood	5.817e-16	16	62	ASPM,CENPA,CENPF,TPX2,NCAPD2,CKS1B,CKS2,CDCA3,RAD51AP1,TYMS,FOXM1,TTK,CDCA8,KIF20A,CCNB2,CDC20
Computational	GNF2_CDC20	Neighborhood of CDC20	MSigDb: C4 - CGN: Cancer Gene Neighborhood	1.133e-15	15	52	KIF2C,PTTG1,ASPM,CENPF,TPX2,CKS1B,CKS2,CDCA3,TYMS,FOXM1,TTK,CDCA8,KIF20A,CCNB2,CDC20
Computational	GNF2_CCNB2	Neighborhood of CCNB2	MSigDb: C4 - CGN: Cancer Gene Neighborhood	1.567e-15	15	53	KIF2C,PTTG1,ASPM,CENPF,TPX2,CKS2,OIP5,CDCA3,TYMS,FOXM1,TTK,CDCA8,KIF20A,CCNB2,CDC20
Computational	GNF2_CENPF	Neighborhood of CENPF	MSigDb: C4 - CGN: Cancer Gene Neighborhood	1.53e-13	14	56	KIFC1,PTTG1,ASPM,MCM10,CENPF,TPX2,CKS2,CDCA3,TYMS,FOXM1,TTK,CDCA8,CCNB2,CDC20
Computational	GNF2_CDC2	Neighborhood of CDC2	MSigDb: C4 - CGN: Cancer Gene Neighborhood	1.53e-13	14	56	KIFC1,PTTG1,ASPM,CENPF,TPX2,CKS2,CDCA3,TYMS,FOXM1,TTK,CDCA8,KIF20A,CCNB2,CDC20
Computational	GNF2_RFC4	Neighborhood of RFC4	MSigDb: C4 - CGN: Cancer Gene Neighborhood	2.011e-13	14	57	ASPM,MSH2,MCM10,CENPF,NCAPD2,RAD54L,CKS1B,CKS2,RAD51AP1,TYMS,FOXM1,CTPS1,TTK,CCNB2
Computational	GNF2_SMC4L1	Neighborhood of SMC4L1	MSigDb: C4 - CGN: Cancer Gene Neighborhood	1.525e-11	14	76	ASPM,MSH2,CENPF,SERBP1,CKS2,DEK,RAD51AP1,ANP32E,TYMS,FOXM1,TTK,CDCA8,CCNB2,CDC20
Computational	GNF2_ESPL1	Neighborhood of ESPL1	MSigDb: C4 - CGN: Cancer Gene Neighborhood	1.552e-11	11	35	KIF2C,ASPM,CENPA,TPX2,NCAPD2,CKS1B,FOXM1,CDCA8,KIF20A,CCNB2,CDC20
Computational	GNF2_PCNA	Neighborhood of PCNA	MSigDb: C4 - CGN: Cancer Gene Neighborhood	2.218e-11	13	62	ASPM,MSH2,CENPF,TPX2,RAD54L,CKS2,RAD51AP1,TYMS,FOXM1,TTK,CDCA8,CCNB2,CDC20
Computational	GNF2_HMMR	Neighborhood of HMMR	MSigDb: C4 - CGN: Cancer Gene Neighborhood	1.995e-10	11	43	ASPM,CENPF,CKS2,CDCA3,TYMS,FOXM1,TTK,CDCA8,KIF20A,CCNB2,CDC20
Computational	GNF2_CKS2	Neighborhood of CKS2	MSigDb: C4 - CGN: Cancer Gene Neighborhood	3.459e-10	11	45	PTTG1,ASPM,CENPF,CKS2,CDCA3,TYMS,FOXM1,TTK,KIF20A,CCNB2,CDC20
Computational	GNF2_TTK	Neighborhood of TTK	MSigDb: C4 - CGN: Cancer Gene Neighborhood	5.083e-10	10	34	KIF2C,ASPM,CENPF,TPX2,CKS2,TYMS,FOXM1,TTK,CCNB2,CDC20
Computational	GNF2_RRM1	Neighborhood of RRM1	MSigDb: C4 - CGN: Cancer Gene Neighborhood	1.001e-09	13	82	ASPM,MSH2,CENPF,SERBP1,CKS2,RAD51AP1,ANP32E,TYMS,FOXM1,TTK,CDCA8,CCNB2,CDC20
Computational	GNF2_CENPE	Neighborhood of CENPE	MSigDb: C4 - CGN: Cancer Gene Neighborhood	1.315e-09	10	37	ASPM,CENPF,CKS1B,CKS2,CDCA3,TYMS,FOXM1,CDCA8,CCNB2,CDC20
Computational	module_53	Genes in module_53	MSigDb: C4 - CM: Cancer Modules	4.882e-09	23	391	KIF2C,KIFC1,PTTG1,CDKN2C,MSH2,CENPA,CENPF,NDC80,TPX2,NCAPD2,RAD54L,SERBP1,CKS2,GMPS,CRABP1,LMNB2,TYMS,FOXM1,STMN1,CCNB2,BOP1,SRPK1,CDC20
Computational	GNF2_SMC2L1	Neighborhood of SMC2L1	MSigDb: C4 - CGN: Cancer Gene Neighborhood	5.872e-09	9	30	ASPM,CENPF,CKS1B,CKS2,FOXM1,TTK,CDCA8,CCNB2,CDC20
Computational	GNF2_CKS1B	Neighborhood of CKS1B	MSigDb: C4 - CGN: Cancer Gene Neighborhood	3.666e-08	9	36	KIF2C,ASPM,TPX2,NCAPD2,CKS1B,GMPS,CDCA8,KIF20A,CDC20
Computational	GNF2_BUB1	Neighborhood of BUB1	MSigDb: C4 - CGN: Cancer Gene Neighborhood	4.692e-08	8	25	KIF2C,ASPM,CKS1B,FOXM1,CDCA8,KIF20A,CCNB2,CDC20
Computational	GNF2_MKI67	Neighborhood of MKI67	MSigDb: C4 - CGN: Cancer Gene Neighborhood	6.718e-08	8	26	ASPM,CENPA,CENPF,TPX2,NCAPD2,FOXM1,KIF20A,CDC20
Computational	GNF2_H2AFX	Neighborhood of H2AFX	MSigDb: C4 - CGN: Cancer Gene Neighborhood	1.313e-07	8	28	PTTG1,ASPM,CENPF,TYMS,FOXM1,CDCA8,CCNB2,CDC20
Computational	GNF2_MCM4	Neighborhood of MCM4	MSigDb: C4 - CGN: Cancer Gene Neighborhood	8.629e-07	9	50	ASPM,CKS2,RAD51AP1,TYMS,FOXM1,TTK,CDCA8,CCNB2,CDC20
Computational	module_252	Genes in module_252	MSigDb: C4 - CM: Cancer Modules	5.859e-06	15	227	KIF2C,PTTG1,YBX1,CDKN2C,MSH2,CENPA,CENPF,NDC80,NCAPD2,RAD54L,DEK,FOXM1,STMN1,KRT17,CCNB2
Computational	GNF2_BUB1B	Neighborhood of BUB1B	MSigDb: C4 - CGN: Cancer Gene Neighborhood	9.42e-06	8	46	ASPM,NCAPD2,TYMS,TTK,CDCA8,KIF20A,CCNB2,CDC20
Computational	module_118	Genes in module_118	MSigDb: C4 - CM: Cancer Modules	1.075e-05	19	395	KIFC1,PTTG1,CDKN2C,CENPA,CENPF,NDC80,TPX2,NCAPD2,RAD54L,CKS2,GMPS,MYO10,CRABP1,LMNB2,FOXM1,STMN1,CCNB2,SRPK1,CDC20
Computational	module_397	Genes in module_397	MSigDb: C4 - CM: Cancer Modules	1.199e-05	11	114	PTTG1,ARHGAP11A,CENPF,NDC80,TPX2,NCAPD2,CDCA7L,CDCA5,FOXM1,SRPK1,CDC20
Computational	GNF2_FEN1	Neighborhood of FEN1	MSigDb: C4 - CGN: Cancer Gene Neighborhood	1.586e-05	8	49	MSH2,CENPF,CKS2,RAD51AP1,TYMS,FOXM1,TTK,CCNB2
Computational	module_198	Genes in module_198	MSigDb: C4 - CM: Cancer Modules	2.611e-05	16	292	KIF2C,CHEK1,PTTG1,YBX1,CDKN2C,MSH2,CENPA,CENPF,NDC80,NCAPD2,RAD54L,DEK,FOXM1,STMN1,KRT17,CCNB2
Computational	GNF2_RRM2	Neighborhood of RRM2	MSigDb: C4 - CGN: Cancer Gene Neighborhood	3.296e-05	7	36	ASPM,CENPF,TYMS,FOXM1,CDCA8,CCNB2,CDC20
Computational	module_98	Genes in module_98	MSigDb: C4 - CM: Cancer Modules	3.467e-05	18	381	KIF2C,CHEK1,PTTG1,ZNF238,YBX1,CDKN2C,MSH2,CENPA,CENPF,NDC80,NCAPD2,FBL,RAD54L,CSDA,DEK,FOXM1,KRT17,CCNB2
Computational	GNF2_RFC3	Neighborhood of RFC3	MSigDb: C4 - CGN: Cancer Gene Neighborhood	4.897e-05	7	38	ASPM,NCAPD2,CKS1B,CKS2,RAD51AP1,FOXM1,CTPS1
Computational	module_52	Genes in module_52	MSigDb: C4 - CM: Cancer Modules	0.0001439	18	419	KIFC1,PTTG1,CDKN2C,CENPA,CENPF,TPX2,SERBP1,CKS2,GMPS,MYO10,LMNB2,FOXM1,TTK,STMN1,CCNB2,BOP1,SRPK1,CDC20
Computational	module_17	Genes in module_17	MSigDb: C4 - CM: Cancer Modules	0.0003452	16	353	KIF2C,PTTG1,MSH2,TPX2,CKS2,GMPS,LMNB2,TYMS,TTK,STMN1,PIM1,CCNB2,BOP1,SRPK1,CDC20,PSMG1
Computational	module_320	Genes in module_320	MSigDb: C4 - CM: Cancer Modules	0.0006851	5	20	PTTG1,NDC80,NCAPD2,TTK,ZW10
Computational	module_3	Genes in module_3	MSigDb: C4 - CM: Cancer Modules	0.0007663	16	375	KIFC1,PTTG1,BTG3,CENPA,TPX2,CKS2,GMPS,MYO10,LMNB2,TYMS,FOXM1,STMN1,CCNB2,BOP1,CDC20,PSMG1
Computational	module_18	Genes in module_18	MSigDb: C4 - CM: Cancer Modules	0.001208	17	436	KIFC1,PTTG1,BTG3,CDKN2C,CENPA,GPR161,TPX2,SERBP1,CKS2,GMPS,MYO10,LMNB2,TYMS,FOXM1,STMN1,BOP1,CDC20
Computational	MORF_BUB1B	Neighborhood of BUB1B	MSigDb: C4 - CGN: Cancer Gene Neighborhood	0.001386	7	61	CDKN2C,CENPA,TPX2,RAD54L,ANP32E,TTK,SRPK1
Computational	module_16	Genes in module_16	MSigDb: C4 - CM: Cancer Modules	0.001595	18	495	PTTG1,CDKN2C,MSH2,CENPA,NDC80,GPR161,TPX2,RAD54L,SERBP1,CKS2,GMPS,LMNB2,TYMS,FOXM1,STMN1,BOP1,CDC20,PSMG1
Computational	module_72	Genes in module_72	MSigDb: C4 - CM: Cancer Modules	0.005921	13	297	KIF2C,PTTG1,ZNF238,BTG3,TPX2,CKS2,GMPS,TYMS,TTK,STMN1,CCNB2,CDC20,PSMG1
Computational	module_315	Genes in module_315	MSigDb: C4 - CM: Cancer Modules	0.006121	4	15	CENPF,TTK,ZW10,CDC20
Computational	GNF2_RAN	Neighborhood of RAN	MSigDb: C4 - CGN: Cancer Gene Neighborhood	0.00856	7	80	NCAPD2,SERBP1,CKS1B,GMPS,CTPS1,KIF20A,CDC20
Computational	module_8	Genes in module_8	MSigDb: C4 - CM: Cancer Modules	0.009365	15	406	PTTG1,MSH2,CENPF,TPX2,CKS2,GMPS,LMNB2,TYMS,FOXM1,TTK,STMN1,CCNB2,BOP1,SRPK1,CDC20
Computational	MORF_RRM1	Neighborhood of RRM1	MSigDb: C4 - CGN: Cancer Gene Neighborhood	0.01983	7	91	MSH2,CENPF,RAD54L,LMNB2,TYMS,LBR,STMN1
Computational	module_438	Genes in module_438	MSigDb: C4 - CM: Cancer Modules	0.02999	6	67	KIF2C,CENPF,STMN1,KRT17,CDC20,KRT14
Computational	module_197	Genes in module_197	MSigDb: C4 - CM: Cancer Modules	0.0317	9	170	KIF2C,PTTG1,ZNF238,YBX1,NDC80,NCAPD2,DEK,FOXM1,CCNB2
Drug	D008748	Methylcholanthrene	CTD	8.927e-10	24	434	CDCA2,KIF2C,PTTG1,ARHGAP11A,ASPM,MCM10,CENPA,CENPF,TPX2,RAD54L,CKS2,OIP5,CDCA3,CDCA5,RAD51AP1,GSG2,FOXM1,TTK,CDCA8,KIF20A,STMN1,CCNB2,CDC20,SPC25
Drug	D011078	Polychlorinated Biphenyls	CTD	9.176e-10	18	214	CENPN,CHEK1,CDKN2C,ASPM,MCM10,CENPA,CENPF,NDC80,NCAPD2,CKS1B,RAD51AP1,TYMS,FANCI,CTPS1,KIF20A,STMN1,CCNB2,CDC20
Drug	C006780	bisphenol A	CTD	3.436e-07	34	1149	CENPN,ZCCHC11,CHEK1,CDKN2C,ASPM,MCM10,CENPA,CENPF,NDC80,GPR161,TPX2,NCAPD2,PSAT1,SERBP1,CKS1B,PHGDH,CSDA,CAPN6,MYO10,RAD51AP1,TYMS,FANCI,CTPS1,CDCA8,KIF20A,STMN1,KRT17,PIM1,CCNB2,CDC20,PRPF38A,SPC25,KRT16,CHAC2
Drug	D019833	Genistein	CTD	5.484e-06	30	1016	KIF2C,CENPN,CHEK1,NRTN,BTG3,CDKN2C,ASPM,MCM10,CENPA,CENPF,NDC80,NCAPD2,PSAT1,CKS1B,CDCA5,E2F2,RAD51AP1,TYMS,FANCI,CTPS1,TTK,ASS1,KIF20A,STMN1,KRT34,KRT17,PIM1,CCNB2,CDC20,CHAC2
Drug	C496197	trans-10,cis-12-conjugated linoleic acid	CTD	0.0003882	11	162	KIF2C,CDKN2C,ASPM,MSH2,CENPA,CENPF,TPX2,SKP2,TCF7L1,RAD51AP1,TTK
Drug	D014747	Vinblastine	CTD	0.0004027	12	200	PTTG1,CDKN2C,CENPA,FKBP1A,NDC80,SKP2,OIP5,KIF1B,TTK,CDCA8,KIF20A,CCNB2
Drug	C015001	arsenite	CTD	0.001201	18	516	YBX1,CDKN2C,MCM10,CENPA,TPX2,NCAPD2,RAD54L,CKS1B,CKS2,CDCA3,GSG2,LMNB2,TYMS,CYP39A1,KIF20A,STMN1,CCNB2,CDC20
Drug	D005472	Fluorouracil	CTD	0.005949	27	1175	KIF2C,CHEK1,PTTG1,ZNF238,YBX1,BTG3,TMEM74,CDKN2C,MSH2,MCM10,SEPHS1,CKS2,GCSH,CDCA5,CRABP1,ANP32E,ANKRD36,TYMS,FANCI,CTPS1,PTPLA,ASS1,CDCA8,KRT17,CCNB2,BOP1,CDC20
Drug	D004317	Doxorubicin	CTD	0.006124	22	830	CHEK1,PTTG1,C11orf75,BTG3,CDKN2C,CENPA,FKBP1A,NDC80,NMT2,DMD,SKP2,OIP5,QKI,CAPN6,KIF1B,DEK,TYMS,FANCI,TTK,KIF20A,STMN1,CCNB2
Drug	CID000006623	bisphenol A	Stitch	0.009202	11	223	CENPN,CHEK1,PTTG1,MCM10,NDC80,NCAPD2,RAD51AP1,TYMS,KIF20A,CCNB2,CDC20
Drug	D009532	Nickel	CTD	0.009487	10	181	KIF2C,PTTG1,TPX2,SKP2,FZD9,CKS2,WNT11,WNT6,CCNB2,CDC20
Disease	D014062	Tongue Neoplasms	CTD	0.01641	2	3	TYMS,KRT14

## Sheet: Table S9e
Supplementary Table 9e. Analysis of Cluster 5 genes in Supplementary Table 6e using ToppGene Suite
Column Description
Category	Gene Set category for the ToppCluster Gene Set Library.
ID	The specific ID of the Gene Set that is enriched in the database.
Name	The systematic name of the Gene Set, which is typically viewed as the study from which the gene set originated.
Source	The specific database that the Gene Sets and categories were taken from.
P-value	The p-value for the enrichrichment of the gene set within the gene list.
Hit Count in Query List	The number of genes in the gene list that are in the Gene Set.
Hit Count in Genome	The total number of genes in the Gene Set.
Hit in Query List	List of genes in the dataset that belong to the specific Gene Set.
Category	ID	Name	Source	P-value	Hit Count in Query List	Hit Count in Genome	Hit in Query List
GO: Molecular Function	GO:0005200	structural constituent of cytoskeleton		0.0004544	5	89	KRT6B,KRT5,KRT6A,KRT16,KRT14
GO: Biological Process	GO:0045104	intermediate filament cytoskeleton organization		0.001077	4	33	KRT6B,KRT6A,KRT16,KRT14
GO: Biological Process	GO:0045103	intermediate filament-based process		0.001219	4	34	KRT6B,KRT6A,KRT16,KRT14
GO: Biological Process	GO:0060429	epithelium development		0.002835	10	645	LMO4,ELF5,TFCP2L1,NTN1,RGMA,RDH10,KRT6B,KRT6A,PROM1,KRT14
GO: Biological Process	GO:0033313	meiotic cell cycle checkpoint		0.004934	2	2	STRA8,HORMAD1
GO: Biological Process	GO:0042138	meiotic DNA double-strand break formation		0.004934	2	2	STRA8,HORMAD1
GO: Biological Process	GO:0045109	intermediate filament organization		0.009407	3	18	KRT6B,KRT6A,KRT14
GO: Biological Process	GO:0007398	ectoderm development		0.02309	3	24	ELF5,KRT6B,KRT6A
GO: Cellular Component	GO:0045111	intermediate filament cytoskeleton		1.84e-05	8	242	KRT6C,KRTAP6-3,KRT6B,KRT5,KRT6A,HORMAD1,KRT16,KRT14
GO: Cellular Component	GO:0005882	intermediate filament		8.209e-05	7	202	KRT6C,KRTAP6-3,KRT6B,KRT5,KRT6A,KRT16,KRT14
GO: Cellular Component	GO:0045095	keratin filament		0.000527	5	99	KRT6C,KRT6B,KRT5,KRT6A,KRT14
GO: Cellular Component	GO:0042622	photoreceptor outer segment membrane		0.02557	2	10	CNGA1,PROM1
Human Phenotype	HP:0010765	Palmar hyperkeratosis		2.197e-07	5	19	KRT6B,KRT5,KRT6A,KRT16,KRT14
Human Phenotype	HP:0000972	Palmoplantar hyperkeratosis		4.957e-07	5	22	KRT6B,KRT5,KRT6A,KRT16,KRT14
Human Phenotype	HP:0007556	Plantar hyperkeratosis		9.965e-07	5	25	KRT6B,KRT5,KRT6A,KRT16,KRT14
Human Phenotype	HP:0000962	Hyperkeratosis		0.0002148	5	70	KRT6B,KRT5,KRT6A,KRT16,KRT14
Human Phenotype	HP:0001597	Abnormality of the nail		0.0006136	6	165	CDH3,KRT6B,KRT5,KRT6A,KRT16,KRT14
Human Phenotype	HP:0001035	Abnormality of keratinization		0.001225	5	99	KRT6B,KRT5,KRT6A,KRT16,KRT14
Human Phenotype	HP:0002745	Oral leukoplakia		0.001734	3	14	KRT6B,KRT6A,KRT16
Human Phenotype	HP:0007496	Blisters esp on palms, soles, perioral, trunk and neck		0.001907	2	2	KRT5,KRT14
Human Phenotype	HP:0007446	Palmoplantar blistering		0.005713	2	3	KRT5,KRT14
Human Phenotype	HP:0001805	Thickened nails		0.005713	2	3	KRT5,KRT14
Human Phenotype	HP:0007467	Blistering, generalized		0.01898	2	5	KRT5,KRT14
Human Phenotype	HP:0007588	Reticular hyperpigmentation		0.01898	2	5	KRT5,KRT14
Human Phenotype	HP:0007502	Follicular hyperkeratosis		0.01898	2	5	KRT6A,KRT16
Human Phenotype	HP:0001819	Onychogryposis		0.01898	2	5	KRT6A,KRT16
Human Phenotype	HP:0001818	Paronychia		0.03972	2	7	KRT6A,KRT16
Mouse Phenotype	MP:0000764	abnormal tongue epithelium morphology		0.0009912	4	20	KRT6B,KRT5,KRT6A,KRT16
Mouse Phenotype	MP:0000763	abnormal filiform papillae morphology		0.001154	3	6	KRT6B,KRT6A,KRT16
Mouse Phenotype	MP:0001216	abnormal epidermal layer morphology		0.02834	7	231	LMO4,DSC3,KRT6B,KRT5,KRT6A,KRT16,KRT14
Mouse Phenotype	MP:0000467	abnormal esophagus morphology		0.04684	4	51	KRT6B,KRT5,KRT6A,KRT14
Domain	IPR018039	Intermediate_filament_CS	InterPro	2.472e-06	6	61	KRT6C,KRT6B,KRT5,KRT6A,KRT16,KRT14
Domain	IPR016044	F	InterPro	5.738e-06	6	70	KRT6C,KRT6B,KRT5,KRT6A,KRT16,KRT14
Domain	IPR001664	IF	InterPro	5.738e-06	6	70	KRT6C,KRT6B,KRT5,KRT6A,KRT16,KRT14
Domain	PF00038	Filament	Pfam	6.255e-06	6	71	KRT6C,KRT6B,KRT5,KRT6A,KRT16,KRT14
Domain	PS00226	IF	PROSITE	6.255e-06	6	71	KRT6C,KRT6B,KRT5,KRT6A,KRT16,KRT14
Domain	IPR003054	Keratin_II	InterPro	0.0001303	4	26	KRT6C,KRT6B,KRT5,KRT6A
Domain	PF01049	Cadherin_C	Pfam	0.008291	3	25	CDH3,DSC2,DSC3
Domain	IPR000233	Cadherin_cytoplasmic-dom	InterPro	0.008291	3	25	CDH3,DSC2,DSC3
Domain	PS00992	SAA	PROSITE	0.009042	2	4	SAA2,SAA1
Domain	PF00277	SAA	Pfam	0.009042	2	4	SAA2,SAA1
Domain	SM00197	SAA	SMART	0.009042	2	4	SAA2,SAA1
Domain	IPR000096	Serum_amyloid_A	InterPro	0.01505	2	5	SAA2,SAA1
Domain	IPR009124	Desmocollin	InterPro	0.02253	2	6	DSC2,DSC3
Domain	PF08758	Cadherin_pro	Pfam	0.03149	2	7	DSC2,DSC3
Domain	IPR009122	Desmo_cadherin	InterPro	0.03149	2	7	DSC2,DSC3
Domain	IPR014868	Cadherin_pro	InterPro	0.03149	2	7	DSC2,DSC3
Pubmed	12557214	Role for keratins 6 and 17 during wound closure in embryonic mouse skin.		1.146e-07	4	5	KRT6B,KRT5,KRT6A,KRT16
Pubmed	1713141	Three epidermal and one simple epithelial type II keratin genes map to human chromosome 12.		1.146e-07	4	5	KRT6B,KRT5,KRT6A,KRT14
Pubmed	15731013	Identification of trichoplein, a novel keratin filament-binding protein.		1.598e-06	4	8	KRT5,KRT6A,KRT16,KRT14
Pubmed	16831889	New consensus nomenclature for mammalian keratins.		3.582e-06	6	63	KRT6C,KRT6B,KRT5,KRT6A,KRT16,KRT14
Pubmed	7543104	Cloning and characterization of multiple human genes and cDNAs encoding highly related type II keratin 6 isoforms.		1.412e-05	3	3	KRT6C,KRT6B,KRT6A
Pubmed	8636216	Onset of re-epithelialization after skin injury correlates with a reorganization of keratin filaments in wound edge keratinocytes: defining a potential role for keratin 16.		1.412e-05	3	3	KRT5,KRT16,KRT14
Pubmed	20301457	Pachyonychia Congenita		5.64e-05	3	4	KRT6B,KRT6A,KRT16
Pubmed	16250208	Mouse models in preclinical studies for pachyonychia congenita.		5.64e-05	3	4	KRT6B,KRT6A,KRT16
Pubmed	9873228	Changes in keratin and filaggrin expression in the skin of chronic proliferative dermatitis (cpdm) mutant mice.		0.0001408	3	5	KRT5,KRT16,KRT14
Pubmed	2458356	Use of monospecific antisera and cRNA probes to localize the major changes in keratin expression during normal and abnormal epidermal differentiation.		0.0001408	3	5	KRT5,KRT16,KRT14
Pubmed	16239341	Identification of 14-3-3sigma mutation causing cutaneous abnormality in repeated-epilation mutant mouse.		0.0002813	3	6	KRT5,KRT6A,KRT14
Pubmed	16790075	Keratin 6 is not essential for mammary gland development.		0.0002813	3	6	KRT6B,KRT5,KRT6A
Pubmed	16093647	A mutant mouse with severe anemia and skin abnormalities controlled by a new allele of the flaky skin (fsn) locus.		0.0002813	3	6	KRT6B,KRT6A,KRT14
Pubmed	20930145	Ets1 blocks terminal differentiation of keratinocytes and induces expression of matrix metalloproteases and innate immune mediators.		0.0003335	4	26	CDH3,KRT5,KRT6A,KRT14
Pubmed	19720911	Prediction of local recurrence, distant metastases, and death after breast-conserving therapy in early-stage invasive breast cancer using a five-biomarker panel.		0.0004917	3	7	KRT6B,KRT5,KRT6A
Pubmed	16180309	Type II keratins precede type I keratins during early embryonic development.		0.0007858	3	8	KRT6B,KRT5,KRT14
Pubmed	10571739	Spatiotemporal expression pattern of keratins in skin of AP-2alpha-deficient mice.		0.00168	3	10	KRT5,KRT16,KRT14
Pubmed	21127502	¿Np63 is an ectodermal gatekeeper of epidermal morphogenesis.		0.002307	3	11	LGALS7,KRT5,KRT14
Pubmed	14610062	Defining BMP functions in the hair follicle by conditional ablation of BMP receptor IA.		0.003072	3	12	KRT6B,KRT5,KRT6A
Pubmed	14673151	Assessment of splice variant-specific functions of desmocollin 1 in the skin.		0.003989	3	13	DSC2,DSC3,KRT14
Pubmed	19786578	Epidermal progenitors give rise to Merkel cells during embryonic development and adult homeostasis.		0.003989	3	13	CDH3,KRT5,KRT14
Pubmed	12399393	Hague (Hag). A new mouse hair mutation with an unstable semidominant allele.		0.00633	3	15	KRT6B,KRT5,KRT6A
Pubmed	9847250	Desmosomal localization of beta-catenin in the skin of plakoglobin null-mutant mice.		0.007782	3	16	DSC2,DSC3,KRT5
Pubmed	22277943	Defining keratin protein function in skin epithelia: epidermolysis bullosa simplex and its aftermath.		0.008506	2	2	KRT5,KRT14
Pubmed	9892621	A seven-transmembrane, G protein-coupled receptor, FPRL1, mediates the chemotactic activity of serum amyloid A for human phagocytic cells.		0.008506	2	2	SAA2,SAA1
Pubmed	14871291	Regulation of the human acute phase serum amyloid A genes by tumour necrosis factor-alpha, interleukin-6 and glucocorticoids in hepatic and epithelial cell lines.		0.008506	2	2	SAA2,SAA1
Pubmed	21103356	Polymorphisms in the SAA1/2 gene are associated with carotid intima media thickness in healthy Han Chinese subjects: the Cardiovascular Risk Survey.		0.008506	2	2	SAA2,SAA1
Pubmed	19797037	A new pathogenic keratin 5 mutation in a Hindoestan family with localized epidermolysis bullosa simplex.		0.008506	2	2	KRT5,KRT14
Pubmed	9804357	Novel K5 and K14 mutations in German patients with the Weber-Cockayne variant of epidermolysis bullosa simplex.		0.008506	2	2	KRT5,KRT14
Pubmed	10953016	Introducing a null mutation in the mouse K6alpha and K6beta genes reveals their essential structural role in the oral mucosa.		0.008506	2	2	KRT6B,KRT6A
Pubmed	2410904	The sequence of a type II keratin gene expressed in human skin: conservation of structure among all intermediate filament genes.		0.008506	2	2	KRT6B,KRT6A
Pubmed	16882168	Epidermolysis bullosa simplex in Japanese and Korean patients: genetic studies in 19 cases.		0.008506	2	2	KRT5,KRT14
Pubmed	3624868	Structural diversity of murine serum amyloid A genes. Evolutionary implications.		0.008506	2	2	SAA2,SAA1
Pubmed	10477769	The functional diversity of epidermal keratins revealed by the partial rescue of the keratin 14 null phenotype by keratin 16.		0.008506	2	2	KRT16,KRT14
Pubmed	3800865	DNA sequence evidence for polymorphic forms of human serum amyloid A (SAA).		0.008506	2	2	SAA2,SAA1
Pubmed	3183061	Human serum amyloid A. Three hepatic mRNAs and the corresponding proteins in one person.		0.008506	2	2	SAA2,SAA1
Pubmed	10550545	The mouse keratin 6 isoforms are differentially expressed in the hair follicle, footpad, tongue and activated epidermis.		0.008506	2	2	KRT6B,KRT6A
Pubmed	9760227	Structural basis for the recognition of carbohydrates by human galectin-7.		0.008506	2	2	LGALS7,LGALS7B
Pubmed	10730767	Laryngeal involvement in the Dowling-Meara variant of epidermolysis bullosa simplex with keratin mutations of severely disruptive potential.		0.008506	2	2	KRT5,KRT14
Pubmed	9823935	Effect of serum amyloid A on selected in vitro functions of isolated human neutrophils.		0.008506	2	2	SAA2,SAA1
Pubmed	16788763	Galectin 7 (p53-induced gene 1): a new prognostic predictor of recurrence and survival in stage IV hypopharyngeal cancer.		0.008506	2	2	LGALS7,LGALS7B
Pubmed	7561109	Serum amyloid A induces calcium mobilization and chemotaxis of human monocytes by activating a pertussis toxin-sensitive signaling pathway.		0.008506	2	2	SAA2,SAA1
Pubmed	9790766	The two functional keratin 6 genes of mouse are differentially regulated and evolved independently from their human orthologs.		0.008506	2	2	KRT6B,KRT6A
Pubmed	7516407	Serum amyloid A is a chemoattractant: induction of migration, adhesion, and tissue infiltration of monocytes and polymorphonuclear leukocytes.		0.008506	2	2	SAA2,SAA1
Pubmed	14568992	Loss of keratin 6 (K6) proteins reveals a function for intermediate filaments during wound repair.		0.008506	2	2	KRT6B,KRT6A
Pubmed	12557751	Acute-phase, but not constitutive serum amyloid A (SAA) is chemotactic for cultured human aortic smooth muscle cells.		0.008506	2	2	SAA2,SAA1
Pubmed	1971508	Heterogeneity of human serum amyloid A protein. Five different variants from one individual demonstrated by cDNA sequence analysis.		0.008506	2	2	SAA2,SAA1
Pubmed	20199538	Identification of novel and known KRT5 and KRT14 mutations in 53 patients with epidermolysis bullosa simplex: correlation between genotype and phenotype.		0.008506	2	2	KRT5,KRT14
Pubmed	19729864	Association of genetic variation in serum amyloid-A with cardiovascular disease and interactions with IL6, IL1RN, IL1beta and TNF genes in the Cardiovascular Health Study.		0.008506	2	2	SAA2,SAA1
Pubmed	9822705	cDNA cloning, expression, and assembly characteristics of mouse keratin 16.		0.008506	2	2	KRT16,KRT14
Pubmed	21900500	Novel function of keratins 5 and 14 in proliferation and differentiation of stratified epithelial cells.		0.008506	2	2	KRT5,KRT14
Pubmed	7534301	Cloning, expression, and chromosome mapping of human galectin-7.		0.008506	2	2	LGALS7,LGALS7B
Pubmed	16737350	Acute-phase serum amyloid A: an inflammatory adipokine and potential link between obesity and its metabolic complications.		0.008506	2	2	SAA2,SAA1
Pubmed	13679866	Homodimeric galectin-7 (p53-induced gene 1) is a negative growth regulator for human neuroblastoma cells.		0.008506	2	2	LGALS7,LGALS7B
Pubmed	19616543	Severe keratin 5 and 14 mutations induce down-regulation of junction proteins in keratinocytes.		0.008506	2	2	KRT5,KRT14
Pubmed	11489919	Discovery of a novel murine keratin 6 (K6) isoform explains the absence of hair and nail defects in mice deficient for K6a and K6b.		0.008506	2	2	KRT6B,KRT6A
Pubmed	9989794	Identification of novel and known mutations in the genes for keratin 5 and 14 in Danish patients with epidermolysis bullosa simplex: correlation between genotype and phenotype.		0.008506	2	2	KRT5,KRT14
Pubmed	9252455	Extracellular matrix-anchored serum amyloid A preferentially induces mast cell adhesion.		0.008506	2	2	SAA2,SAA1
Pubmed	7729568	Galectin-7, a human 14-kDa S-lectin, specifically expressed in keratinocytes and sensitive to retinoic acid.		0.008506	2	2	LGALS7,LGALS7B
Pubmed	16098032	Epidermolysis bullosa simplex: recurrent and de novo mutations in the KRT5 and KRT14 genes, phenotype/genotype correlations, and implications for genetic counseling and prenatal diagnosis.		0.008506	2	2	KRT5,KRT14
Pubmed	1656519	The human acute-phase serum amyloid A gene family: structure, evolution and expression in hepatoma cells.		0.008506	2	2	SAA2,SAA1
Pubmed	19847192	ERK involvement in resistance to apoptosis in keratinocytes with mutant keratin.		0.008506	2	2	KRT5,KRT14
Pubmed	7506097	Missing links: Weber-Cockayne keratin mutations implicate the L12 linker domain in effective cytoskeleton function.		0.008506	2	2	KRT5,KRT14
Pubmed	21375516	Mutations in KRT5 and KRT14 cause epidermolysis bullosa simplex in 75% of the patients.		0.008506	2	2	KRT5,KRT14
Pubmed	16152805	The frequencies of the serum amyloid A2 alleles in healthy (Turkish, Azerbaijan and Kazakh) populations.		0.008506	2	2	SAA2,SAA1
Pubmed	1720261	Epidermolysis bullosa simplex: evidence in two families for keratin gene abnormalities.		0.008506	2	2	KRT5,KRT14
Pubmed	16786515	Novel and recurrent mutations in keratin KRT5 and KRT14 genes in epidermolysis bullosa simplex: implications for disease phenotype and keratin filament assembly.		0.008506	2	2	KRT5,KRT14
Pubmed	2890635	Structure of a human serum amyloid A gene and modulation of its expression in transfected L cells.		0.008506	2	2	SAA2,SAA1
Pubmed	17724334	Reprogramming of keratin biosynthesis by sulforaphane restores skin integrity in epidermolysis bullosa simplex.		0.008506	2	2	KRT5,KRT14
Pubmed	11973334	Dominant and recessive compound heterozygous mutations in epidermolysis bullosa simplex demonstrate the role of the stutter region in keratin intermediate filament assembly.		0.008506	2	2	KRT5,KRT14
Pubmed	20030639	Keratin mutations in patients with epidermolysis bullosa simplex: correlations between phenotype severity and disturbance of intermediate filament molecular structure.		0.008506	2	2	KRT5,KRT14
Pubmed	17039244	Epidermolysis bullosa simplex in Scotland caused by a spectrum of keratin mutations.		0.008506	2	2	KRT5,KRT14
Pubmed	2451124	A group of type I keratin genes on human chromosome 17: characterization and expression.		0.008506	2	2	KRT16,KRT14
Pubmed	19651890	Self-organization of keratin intermediate filaments into cross-linked networks.		0.008506	2	2	KRT5,KRT14
Pubmed	20060687	Novel and recurrent mutations in Keratin 5 and 14 in Korean patients with Epidermolysis bullosa simplex.		0.008506	2	2	KRT5,KRT14
Pubmed	11706006	Galectin-7 (PIG1) exhibits pro-apoptotic function through JNK activation and mitochondrial cytochrome c release.		0.008506	2	2	LGALS7,LGALS7B
Pubmed	7636186	A novel biologic function of serum amyloid A. Induction of T lymphocyte migration and adhesion.		0.008506	2	2	SAA2,SAA1
Pubmed	22098151	Pachyonychia congenita patients with mutations in KRT6A have more extensive disease compared with patients who have mutations in KRT16.		0.008506	2	2	KRT6A,KRT16
Pubmed	12707098	Epidermolysis bullosa simplex in Israel: clinical and genetic features.		0.008506	2	2	KRT5,KRT14
Pubmed	12456883	Murine apolipoprotein serum amyloid A in solution forms a hexamer containing a central channel.		0.008506	2	2	SAA2,SAA1
Pubmed	18489596	Mutations of KRT6A are more frequent than those of KRT16 in pachyonychia congenita type 1: report of a novel and a recently reported mutation in two unrelated Chinese families.		0.008506	2	2	KRT6A,KRT16
Pubmed	9605178	Serum amyloid A protein induces production of matrix metalloproteinases by human synovial fibroblasts.		0.008506	2	2	SAA2,SAA1
Pubmed	11118885	A reporter transgene based on a human keratin 6 gene promoter is specifically expressed in the periderm of mouse embryos.		0.008506	2	2	KRT6B,KRT6A
Pubmed	22300576	Large-scale isotype-specific quantification of Serum amyloid A 1/2 by multiple reaction monitoring in crude sera.		0.008506	2	2	SAA2,SAA1
Pubmed	20403371	Aberrant heterodimerization of keratin 16 with keratin 6A in HaCaT keratinocytes results in diminished cellular migration.		0.008506	2	2	KRT6A,KRT16
Pubmed	3456645	Diverse gene expression for isotypes of murine serum amyloid A protein during acute phase reaction.		0.008506	2	2	SAA2,SAA1
Pubmed	12655565	Mutation analysis of the entire keratin 5 and 14 genes in patients with epidermolysis bullosa simplex and identification of novel mutations.		0.008506	2	2	KRT5,KRT14
Pubmed	12077270	Differential glucocorticoid enhancement of the cytokine-driven transcriptional activation of the human acute phase serum amyloid A genes, SAA1 and SAA2.		0.008506	2	2	SAA2,SAA1
Pubmed	3013853	Structure of the murine serum amyloid A gene family. Gene conversion.		0.008506	2	2	SAA2,SAA1
Pubmed	1697614	Serum amyloid A, an acute phase protein, inhibits platelet activation.		0.008506	2	2	SAA2,SAA1
Pubmed	8357829	The differential induction of alpha 1-acid glycoprotein and serum amyloid A genes by heavy metals.		0.008506	2	2	SAA2,SAA1
Pubmed	15170927	Influence of Serum Amyloid A (SAA1) and SAA2 gene polymorphisms on renal amyloidosis, and on SAA/C-reactive protein values in patients with familial mediterranean fever in the Turkish population.		0.008506	2	2	SAA2,SAA1
Pubmed	17002498	Adenomatous polyposis coli (APC) is required for normal development of skin and thymus.		0.009438	3	17	KRT5,KRT6A,KRT14
Pubmed	16418220	Desmocollin 3 is required for pre-implantation development of the mouse embryo.		0.009438	3	17	DSC2,DSC3,KRT14
Pubmed	20335364	Abnormal hair follicle development and altered cell fate of follicular keratinocytes in transgenic mice expressing DeltaNp63alpha.		0.01342	3	19	ELF5,KRT5,KRT14
Pubmed	18824566	AP-2 factors act in concert with Notch to orchestrate terminal differentiation in skin epidermis.		0.01837	3	21	KRT6B,KRT5,KRT14
Pubmed	14523549	Structure and function of desmosomal proteins and their role in development and disease.		0.02549	2	3	DSC2,DSC3
Pubmed	20301543	Epidermolysis Bullosa Simplex		0.02549	2	3	KRT5,KRT14
Pubmed	12445204	Keratin 16 expression defines a subset of epithelial cells during skin morphogenesis and the hair cycle.		0.02549	2	3	KRT16,KRT14
Pubmed	9389456	Changing pattern of desmocollin 3 expression accompanies epidermal organisation during skin development.		0.02549	2	3	DSC2,DSC3
Pubmed	17088906	Desmocollin switching in colorectal cancer.		0.02549	2	3	DSC2,DSC3
Pubmed	7929347	cDNA cloning and expression of a novel human desmocollin.		0.02549	2	3	DSC2,DSC3
Pubmed	8188252	The human serum amyloid A protein (SAA) superfamily gene cluster: mapping to chromosome 11p15.1 by physical and genetic linkage analysis.		0.02549	2	3	SAA2,SAA1
Pubmed	8824159	Mapping of the mouse serum amyloid A gene cluster by long-range polymerase chain reaction.		0.02549	2	3	SAA2,SAA1
Pubmed	20151404	The ubiquitin ligase CHIP/STUB1 targets mutant keratins for degradation.		0.02549	2	3	KRT5,KRT14
Pubmed	17719747	A spectrum of mutations in keratins K6a, K16 and K17 causing pachyonychia congenita.		0.02549	2	3	KRT6A,KRT16
Pubmed	8783012	Characterization of human serum amyloid A protein isoforms separated by two-dimensional electrophoresis by liquid chromatography/electrospray ionization tandem mass spectrometry.		0.02549	2	3	SAA2,SAA1
Pubmed	17851587	Mice expressing a mutant Krt75 (K6hf) allele develop hair and nail defects resembling pachyonychia congenita.		0.02549	2	3	KRT6B,KRT6A
Pubmed	7525601	Making a connection: direct binding between keratin intermediate filaments and desmosomal proteins.		0.02549	2	3	KRT5,KRT6A
Pubmed	7774948	Assignment of the human genes for desmocollin 3 (DSC3) and desmocollin 4 (DSC4) to chromosome 18q12.		0.02549	2	3	DSC2,DSC3
Pubmed	17650314	Use of immunohistochemical markers can refine prognosis in triple negative breast cancer.		0.02549	2	3	KRT5,KRT6A
Pubmed	8661036	Structure of the mouse Saa4 gene and its linkage to the serum amyloid A gene family.		0.02549	2	3	SAA2,SAA1
Pubmed	9810708	Compositionally different desmosomes in the various compartments of the human hair follicle.		0.02549	2	3	DSC2,DSC3
Pubmed	9815279	Widespread expression of serum amyloid A in histologically normal human tissues. Predominant localization to the epithelium.		0.02549	2	3	SAA2,SAA1
Pubmed	18385816	Comparison of C-reactive protein and serum amyloid a protein in septic shock patients.		0.02549	2	3	SAA2,SAA1
Pubmed	11886499	Novel and recurrent mutations in the genes encoding keratins K6a, K16 and K17 in 13 cases of pachyonychia congenita.		0.02549	2	3	KRT6A,KRT16
Pubmed	18005116	Keratin and filaggrin expression in keratoacanthoma.		0.02549	2	3	KRT16,KRT14
Pubmed	14573483	A small deletion hotspot in the type II keratin gene mK6irs1/Krt2-6g on mouse chromosome 15, a candidate for causing the wavy hair of the caracul (Ca) mutation.		0.02549	2	3	KRT6B,KRT6A
Pubmed	19882246	BRCA1 transcriptionally regulates genes associated with the basal-like phenotype in breast cancer.		0.02549	2	3	CDH3,KRT5
Pubmed	22178446	Integrative analysis of the ubiquitin proteome isolated using Tandem Ubiquitin Binding Entities (TUBEs).		0.0257	6	281	KRT6B,KRT5,KRT6A,KRT16,HIST1H1A,KRT14
Pubmed	18809908	New insights into cadherin function in epidermal sheet formation and maintenance of tissue integrity.		0.02785	3	24	CDH3,DSC2,KRT5
Pubmed	20510229	Comparative gene expression analysis of genital tubercle development reveals a putative appendicular Wnt7 network for the epidermal differentiation.		0.04486	3	28	SOSTDC1,DSC3,KRT5
Interaction	int:TCHP	TCHP interactions		4.252e-06	4	12	KRT5,KRT6A,KRT16,KRT14
Cytoband	chr4p15	chr4p15		0.01327	3	77	SLC34A2,FGFBP1,PROM1
Gene Family	KRT	Keratins	genenames.org	1.862e-09	6	61	KRT6C,KRT6B,KRT5,KRT6A,KRT16,KRT14
Gene Family	CDH	Cadherins	genenames.org	0.0001132	3	33	CDH3,DSC2,DSC3
Coexpression	SMID_BREAST_CANCER_BASAL_UP	Genes up-regulated in basal subtype of breast cancer samles.	MSigDB: C2.cgp	2.496e-26	28	638	NPR3,LMO4,SLC34A2,EN1,SLPI,CHODL,ELF5,TFCP2L1,ART3,GABRP,UGT8,RARRES1,CDH3,SOSTDC1,LAD1,DSC2,DSC3,FGFBP1,VGLL1,KRT6B,KRT5,KRT6A,PROM1,C5orf23,KRT16,CYB5R2,IL12RB2,KRT14
Coexpression	SMID_BREAST_CANCER_LUMINAL_B_DN	Genes down-regulated in the luminal B subtype of breast cancer.	MSigDB: C2.cgp	1.268e-21	24	555	LMO4,SLC34A2,EN1,SLPI,CHODL,ELF5,ART3,GABRP,UGT8,RARRES1,CDH3,SOSTDC1,LAD1,DSC2,DSC3,VGLL1,KRT6B,KRT5,KRT6A,PROM1,C5orf23,KRT16,IL12RB2,KRT14
Coexpression	SMID_BREAST_CANCER_RELAPSE_IN_BONE_DN	Genes down-regulated in bone relapse of breast cancer.	MSigDB: C2.cgp	3.097e-19	19	307	LMO4,EN1,SLPI,ELF5,TFCP2L1,ART3,GABRP,RARRES1,SOSTDC1,DSC2,DSC3,FGFBP1,VGLL1,KRT6B,KRT5,KRT6A,KRT16,IL12RB2,KRT14
Coexpression	16491124-SuppTable2	Human Breast_Doane06_57genes	GeneSigDB	8.069e-19	12	48	EN1,SLPI,ELF5,ART3,GABRP,UGT8,RARRES1,DSC2,VGLL1,KRT6B,KRT5,KRT16
Coexpression	DOANE_BREAST_CANCER_ESR1_DN	Genes changed in breast cancer samples according to the ESR1 [Gene ID=2099] status: ER positive vs ER negative tumors.	MSigDB: C2.cgp	8.069e-19	12	48	EN1,SLPI,ELF5,ART3,GABRP,UGT8,RARRES1,DSC2,VGLL1,KRT6B,KRT5,KRT16
Coexpression	VANTVEER_BREAST_CANCER_ESR1_DN	Down-regulated genes from the optimal set of 550 markers discriminating breast cancer samples by ESR1 [Gene ID=2099] expression: ER(+) vs ER(-) tumors.	MSigDB: C2.cgp	1.692e-13	14	223	LMO4,GABRP,UGT8,RARRES1,CDH3,LAD1,DSC2,VGLL1,KRT6B,PROM1,GPRIN2,KRT16,CYB5R2,HIST1H1A
Coexpression	20713713-TableS1a	Human Breast_Taube10_160genes_EMTsignature_down	GeneSigDB	6.59e-13	12	139	LGALS7,SLPI,SAA1,EXPH5,CDH3,LAD1,DSC2,FGFBP1,KRT6B,KRT5,KRT16,KRT14
Coexpression	16115903-TableS1	Human Breast_Rouzier05_298genes_4classes	GeneSigDB	1.153e-10	13	280	LMO4,EN1,ELF5,ART3,GABRP,RARRES1,CDH3,LAD1,VGLL1,KRT6B,KRT5,PROM1,KRT16
Coexpression	ONDER_CDH1_TARGETS_2_DN	Genes down-regulated in HMLE cells (immortalized nontransformed mammary epithelium) after E-cadhedrin (CDH1) [Gene ID=999] knockdown by RNAi.	MSigDB: C2.cgp	2.107e-10	15	463	SLPI,TFCP2L1,EXPH5,CDH3,LAD1,DSC2,DSC3,FGFBP1,VGLL1,KRT6B,KRT5,KRT6A,KRT16,CYB5R2,KRT14
Coexpression	16729877-GeneTable	Human Breast_Sorlie06_54genes_Luminal_v_Basal	GeneSigDB	5.431e-10	8	52	LMO4,EN1,SLPI,ART3,GABRP,LEMD1,PROM1,HORMAD1
Coexpression	JAEGER_METASTASIS_DN	Genes down-regulated in metastases from malignant melanoma compared to the primary tumors.	MSigDB: C2.cgp	1.126e-09	12	258	SLPI,EXPH5,CDH3,LAD1,DSC2,DSC3,FGFBP1,KRT6B,KRT5,KRT6A,KRT16,KRT14
Coexpression	18676831-Table1	Human Breast_Landemaine08_21genes	GeneSigDB	4.54e-09	6	19	CHODL,TFCP2L1,UGT8,CDH3,DSC2,HORMAD1
Coexpression	LANDEMAINE_LUNG_METASTASIS	Genes associated with metastasis of breast cancer in the lung compared to the non-lung metastasis.	MSigDB: C2.cgp	9.047e-09	6	21	CHODL,TFCP2L1,UGT8,CDH3,DSC2,HORMAD1
Coexpression	17389037-Tab2	Human Breast_Turashvili07_326genes	GeneSigDB	1.078e-08	11	236	ELF5,SAA1,GABRP,RARRES1,CDH3,DSC3,KRT6B,KRT5,KRT16,CYB5R2,KRT14
Coexpression	FARMER_BREAST_CANCER_BASAL_VS_LULMINAL	Genes which best discriminated between two groups of breast cancer according to the status of ESR1 and AR [Gene ID=2099, 367]: basal (ESR1- AR-) and luminal (ESR1+ AR+).	MSigDB: C2.cgp	1.946e-08	12	329	LMO4,EN1,ART3,GABRP,UGT8,RARRES1,DSC2,DSC3,VGLL1,KRT6B,KRT16,HIST1H1A
Coexpression	TURASHVILI_BREAST_DUCTAL_CARCINOMA_VS_DUCTAL_NORMAL_DN	Genes down-regulated in ductal carcinoma vs normal ductal breast cells.	MSigDB: C2.cgp	4.05e-08	10	195	ELF5,GABRP,RARRES1,CDH3,DSC3,KRT6B,KRT5,KRT16,CYB5R2,KRT14
Coexpression	18662380-S3-ESR1	Human Breast_Wirapati08_288genes_ESR1_Module	GeneSigDB	5.818e-08	11	276	LMO4,EN1,SLPI,GABRP,RARRES1,CDH3,RGMA,DSC2,VGLL1,PROM1,KRT16
Coexpression	17389037-Tab5	Human Breast_Turashvili07_201genes	GeneSigDB	2.182e-07	9	163	TAGAP,ELF5,SAA1,GABRP,RARRES1,KRT6B,KRT5,CYB5R2,KRT14
Coexpression	SENGUPTA_NASOPHARYNGEAL_CARCINOMA_WITH_LMP1_DN	Genes down-regulated in nasopharyngeal carcinoma (NPC) positive for LMP1 [Gene ID=9260], a latent gene of Epstein-Barr virus (EBV).	MSigDB: C2.cgp	3.906e-07	9	174	ELF5,TFCP2L1,ART3,GABRP,RARRES1,RDH10,KRT6B,PROM1,KRT14
Coexpression	SMID_BREAST_CANCER_RELAPSE_IN_BRAIN_UP	Genes up-regulated in brain relapse of breast cancer.	MSigDB: C2.cgp	5.261e-07	6	39	EN1,ART3,RARRES1,CDH3,VGLL1,KRT16
Coexpression	YANG_BREAST_CANCER_ESR1_DN	Genes down-regulated in early primary breast tumors expressing ESR1 [Gene ID=2099] vs the ESR1 negative ones.	MSigDB: C2.cgp	8.795e-07	5	19	GABRP,RARRES1,CDH3,PROM1,CYB5R2
Coexpression	16536878-SuppTable4	Human Breast_Muggerud06_27genes_LuminalvNonLuminal	GeneSigDB	1.534e-06	5	21	SLPI,SAA1,GABRP,CDH3,KRT5
Coexpression	TURASHVILI_BREAST_LOBULAR_CARCINOMA_VS_DUCTAL_NORMAL_DN	Genes down-regulated in lobular carcinoma vs normal ductal breast cells.	MSigDB: C2.cgp	2.373e-06	7	90	ELF5,GABRP,RARRES1,KRT6B,KRT5,CYB5R2,KRT14
Coexpression	20421987-TableS5	Human Lung_Hou10_75genes	GeneSigDB	5.073e-06	6	56	DSC3,FGFBP1,KRT6B,KRT6A,KRT16,KRT14
Coexpression	20521089-Table3	Human Breast_Blick10_57genes_CD24_BasalB	GeneSigDB	5.659e-06	6	57	SLPI,LAD1,DSC3,FGFBP1,KRT5,KRT16
Coexpression	15930339-Table3	Human Bladder_Blaveri05_30genes_SCCvsTCC	GeneSigDB	8.819e-06	5	29	LGALS7,DSC2,KRT5,KRT16,KRT14
Coexpression	18698033-tableS1-ESR1	Human Breast_Desmedt08_469genes_ESR1_Module	GeneSigDB	9.991e-06	11	450	LMO4,ART3,GABRP,UGT8,LAD1,DSC2,FGFBP1,VGLL1,PROM1,KRT16,IL12RB2
Coexpression	16536878-SuppTable1	Human Breast_Muggerud06_271genes	GeneSigDB	1.05e-05	9	253	SLPI,SAA2,SAA1,GABRP,CDH3,LAD1,VGLL1,KRT5,ANXA8L2
Coexpression	TURASHVILI_BREAST_DUCTAL_CARCINOMA_VS_LOBULAR_NORMAL_DN	Genes down-regulated in ductal carcinoma vs normal lobular breast cells.	MSigDB: C2.cgp	1.828e-05	6	69	ELF5,GABRP,KRT5,PROM1,CYB5R2,KRT14
Coexpression	15280706-Table2	Human Mouth_Whipple04_50genes	GeneSigDB	3.19e-05	5	37	KRT6C,KRT6B,KRT6A,KRT16,KRT14
Coexpression	17389037-Tab3	Human Breast_Turashvili07_171genes	GeneSigDB	4.257e-05	7	136	ELF5,SAA1,GABRP,KRT5,PROM1,CYB5R2,KRT14
Coexpression	17409405-Table1a	Human Breast_Huper07_66genes_BasalCells	GeneSigDB	0.0002039	5	53	SLPI,LGALS7B,DSC3,KRT6A,KRT16
Coexpression	15833844-Table1S	Human Esophagus_Kimchi05_213genes	GeneSigDB	0.0002216	7	173	DSC2,DSC3,FGFBP1,KRT6B,KRT5,KRT6A,KRT14
Coexpression	16536878-SuppTable2	Human Breast_Muggerud06_232genes	GeneSigDB	0.0002305	7	174	SLPI,SAA1,GABRP,CDH3,LAD1,VGLL1,KRT5
Coexpression	CHARAFE_BREAST_CANCER_BASAL_VS_MESENCHYMAL_UP	Genes up-regulated in basal-like breast cancer cell lines as compared to the mesenchymal-like ones.	MSigDB: C2.cgp	0.0005069	6	120	SLPI,CDH3,LAD1,FGFBP1,KRT5,KRT16
Coexpression	16735486-Table1	Human Leukemia_Horcajadas06_146genes	GeneSigDB	0.0006449	6	125	SAA1,CNGA1,CDH3,VGLL1,KRT6A,CYB5R2
Coexpression	GU_PDEF_TARGETS_DN	Integrin, VEGF, Wnt and TGF-?? signaling pathway genes down-regulated in PC-3 cells (prostate cancer) after knockdown of PDEF [Gene ID=25803] by RNAi.	MSigDB: C2.cgp	0.001031	4	31	KRT6C,CDH3,KRT6B,KRT6A
Coexpression	CHARAFE_BREAST_CANCER_LUMINAL_VS_BASAL_DN	Genes down-regulated in luminal-like breast cancer cell lines compared to the basal-like ones.	MSigDB: C2.cgp	0.001339	9	448	SLPI,CDH3,DSC3,FGFBP1,KRT6B,KRT5,KRT6A,KRT16,KRT14
Coexpression	16636340-Table2	Human Breast_Smid06_87genes_BoneMets	GeneSigDB	0.001526	5	79	EN1,RARRES1,FGFBP1,KRT6A,KRT16
Coexpression	16007138-Table1a	Human Lung_Inamura05_15genes_UpRegulated	GeneSigDB	0.003233	3	12	DSC3,KRT5,KRT14
Coexpression	TURASHVILI_BREAST_LOBULAR_CARCINOMA_VS_LOBULAR_NORMAL_UP	Genes up-regulated in lobular carcinoma vs normal lobular breast cells.	MSigDB: C2.cgp	0.00343	5	93	ELF5,GABRP,KRT5,CYB5R2,KRT14
Coexpression	17389037-Tab6	Human Breast_Turashvili07_208genes	GeneSigDB	0.004012	6	171	TAGAP,ELF5,GABRP,KRT5,CYB5R2,KRT14
Coexpression	16288205-GeneTable4	Human Breast_Charafe-Jauffret06_227genes	GeneSigDB	0.004012	6	171	SLPI,CDH3,LAD1,FGFBP1,KRT5,KRT16
Coexpression	20421987-TableS4	Human Lung_Hou10_518genes	GeneSigDB	0.004023	8	381	DSC2,DSC3,FGFBP1,KRT6B,KRT6A,KRT16,CYB5R2,KRT14
Coexpression	BENPORATH_ES_CORE_NINE_CORRELATED	Breast cancer compendium: 100 transcription regulators showing most correlated expression with the 9 'embryonic stem cell' transcription factors that are preferentially and coordinately overexpressed in the high-grade, ER-negative breast cancer tumors.	MSigDB: C2.cgp	0.004906	5	100	LMO4,EN1,ELF5,TFCP2L1,VGLL1
Coexpression	HUPER_BREAST_BASAL_VS_LUMINAL_UP	Genes up-regulated in basal mammary epithelial cells compared to the luminal ones.	MSigDB: C2.cgp	0.009939	4	54	SLPI,DSC3,KRT6A,KRT16
Coexpression	19204204-SupplementaryTable6	Human Breast_Parker09_501genes_IntrinsicGenes_Sorlie2003	GeneSigDB	0.01211	8	443	SLPI,GABRP,CDH3,LAD1,DSC2,VGLL1,KRT5,KRT6A
Coexpression	FARMER_BREAST_CANCER_APOCRINE_VS_BASAL	Genes which best discriminate between two groups of breast cancer according the status of ESR1 and AR [Gene ID=2099, 367]: apocrine (ESR1- AR+) vs basal (ESR1- AR-).	MSigDB: C2.cgp	0.01614	7	330	LMO4,EN1,GABRP,DSC3,KRT6B,PROM1,KRT16
Coexpression	SABATES_COLORECTAL_ADENOMA_UP	Genes up-regulated in colorectal adenoma compared to normal mucosa samples.	MSigDB: C2.cgp	0.01971	5	133	ART3,GABRP,CDH3,DSC3,KRT6B
Coexpression	ROY_WOUND_BLOOD_VESSEL_DN	Genes down-regulated in blood vessel cells from wound site.	MSigDB: C2.cgp	0.02224	3	22	GABRP,PROM1,KRT14
Coexpression	16288205-GeneTable2	Human Breast_Charafe-Jauffret06_1233genes	GeneSigDB	0.02398	10	809	SLPI,SAA1,CDH3,DSC3,FGFBP1,KRT6B,KRT5,KRT6A,KRT16,KRT14
Coexpression	20332630-Table4	Human Lung_not_cancer_Crul10_25genes_up	GeneSigDB	0.02554	3	23	SLPI,SAA2,SAA1
Coexpression	16813654-SuppFile2	Human Breast_Hall06_276genes_HRT	GeneSigDB	0.02641	6	238	ELF5,EXPH5,DSC3,KRT6B,PROM1,KRT14
Coexpression	20521089-Table4	Human Breast_Blick10_35genes_CD24_BasalB	GeneSigDB	0.02913	3	24	SLPI,LAD1,KRT5
Coexpression	GOZGIT_ESR1_TARGETS_UP	Genes up-regulated in TMX2-28 cells (breast cancer) which do not express ESR1 [Gene ID=2099]) compared to the parental MCF7 cells which do.	MSigDB: C2.cgp	0.03297	5	148	UGT8,DSC2,VGLL1,KRT5,KRT14
Coexpression	18318837-TableS1	Human MesenchymalStemCells_Yamamoto08_1252genes	GeneSigDB	0.03806	10	854	SLPI,SAA1,RARRES1,NTN1,SOSTDC1,LAD1,DSC2,PROM1,HORMAD1,ANXA8L2
Coexpression	19395651-TableS1a	Mouse StemCell_Bonuccelli09_119genes	GeneSigDB	0.04743	4	80	SLPI,ELF5,LAD1,KRT14
Coexpression Atlas	BM Top 100 - salivary gland	BM Top 100 - salivary gland	Body Map	4.727e-06	7	81	SLPI,ELF5,TFCP2L1,PROM1,ATP6V1C2,C5orf46,KRT14
Coexpression Atlas	BM Top 100 - oral mucosa	BM Top 100 - oral mucosa	Body Map	6.117e-06	7	84	SLPI,LGALS7B,DSC2,DSC3,KRT6B,KRT16,ANXA8L2
Coexpression Atlas	BM Top 100 - esophagus	BM Top 100 - esophagus	Body Map	7.225e-06	7	86	SLPI,LGALS7B,DSC2,KRT6B,KRT5,KRT6A,KRT14
Coexpression Atlas	DevelopingLowerUrinaryTract_e14.5_ Genital tubercle_emap-6706_200	DevelopingLowerUrinaryTract_e14.5_ Genital tubercle_emap-6706_200	Gudmap Mouse MOE430.2	2.309e-05	8	158	GABRP,SOSTDC1,DSC2,DSC3,KRT5,KRT6A,ANXA8L2,KRT14
Coexpression Atlas	DevelopingLowerUrinaryTract_e13.5_bladder neck-urethr epithel_emap-30875_200	DevelopingLowerUrinaryTract_e13.5_bladder neck-urethr epithel_emap-30875_200	Gudmap Mouse MOE430.2	3.909e-05	8	169	ELF5,LAD1,DSC3,FGFBP1,KRT5,KRT6A,ANXA8L2,KRT14
Coexpression Atlas	DevelopingLowerUrinaryTract_e14.5_ Genital tubercle_emap-6706_k5_200	DevelopingLowerUrinaryTract_e14.5_ Genital tubercle_emap-6706_k5_200	Gudmap Mouse MOE430.2	4.541e-05	6	65	GABRP,SOSTDC1,DSC2,DSC3,KRT6A,KRT14
Coexpression Atlas	DevelopingLowerUrinaryTract_e14.5_ Genital tubercle M_emap-6706_k3_1000	DevelopingLowerUrinaryTract_e14.5_ Genital tubercle M_emap-6706_k3_1000	Gudmap Mouse MOE430.2	6.612e-05	7	118	NPR3,GABRP,SOSTDC1,DSC2,DSC3,KRT6A,KRT14
Coexpression Atlas	DevelopingLowerUrinaryTract_e14.5_ Genital tubercle M_emap-6706_k2_500	DevelopingLowerUrinaryTract_e14.5_ Genital tubercle M_emap-6706_k2_500	Gudmap Mouse MOE430.2	8.459e-05	6	72	GABRP,SOSTDC1,DSC2,DSC3,KRT6A,KRT14
Coexpression Atlas	DevelopingLowerUrinaryTract_e14.5_ Genital tubercle_emap-6706_500	DevelopingLowerUrinaryTract_e14.5_ Genital tubercle_emap-6706_500	Gudmap Mouse MOE430.2	0.0002071	10	391	NPR3,GABRP,UGT8,SOSTDC1,DSC2,DSC3,KRT5,KRT6A,ANXA8L2,KRT14
Coexpression Atlas	BM Top 100 - pharyngeal mucosa	BM Top 100 - pharyngeal mucosa	Body Map	0.0002469	6	86	SLPI,LGALS7B,DSC2,FGFBP1,KRT6B,ANXA8L2
Coexpression Atlas	DevelopingLowerUrinaryTract_e13.5_bladder neck-urethr epithel_emap-30875_500	DevelopingLowerUrinaryTract_e13.5_bladder neck-urethr epithel_emap-30875_500	Gudmap Mouse MOE430.2	0.0002679	10	402	ELF5,GABRP,LAD1,DSC2,DSC3,FGFBP1,KRT5,KRT6A,ANXA8L2,KRT14
Coexpression Atlas	DevelopingLowerUrinaryTract_e13.5_bladder neck-urethr epithel_emap-30875_100	DevelopingLowerUrinaryTract_e13.5_bladder neck-urethr epithel_emap-30875_100	Gudmap Mouse MOE430.2	0.0002833	6	88	ELF5,DSC3,KRT5,KRT6A,ANXA8L2,KRT14
Coexpression Atlas	Univ_Univ_500	Univ_Univ_500	FaceBase_ST1	0.0004678	10	427	LGALS7,ART3,RARRES1,LAD1,KRT6B,KRT5,KRT6A,C5orf46,KRT16,KRT14
Coexpression Atlas	DevelopingLowerUrinaryTract_e14.5_ Genital tubercle F_emap-6706_k3_1000	DevelopingLowerUrinaryTract_e14.5_ Genital tubercle F_emap-6706_k3_1000	Gudmap Mouse MOE430.2	0.0005383	6	98	GABRP,SOSTDC1,DSC2,DSC3,KRT6A,KRT14
Coexpression Atlas	DevelopingLowerUrinaryTract_e14.5_ Genital tubercle_emap-6706_k5_1000	DevelopingLowerUrinaryTract_e14.5_ Genital tubercle_emap-6706_k5_1000	Gudmap Mouse MOE430.2	0.001011	6	109	UGT8,DSC2,FGFBP1,KRT5,KRT6A,ANXA8L2
Coexpression Atlas	e10.5_ColumEpith_Mandib_250	e10.5_ColumEpith_Mandib_250	FaceBase_ST1	0.001056	7	177	LGALS7,SOSTDC1,LAD1,FGFBP1,KRT5,ANXA8L2,KRT14
Coexpression Atlas	DevelopingLowerUrinaryTract_e14.5_ Genital tubercle_emap-6706_k3_100	DevelopingLowerUrinaryTract_e14.5_ Genital tubercle_emap-6706_k3_100	Gudmap Mouse MOE430.2	0.001479	4	27	GABRP,DSC3,KRT6A,KRT14
Coexpression Atlas	DevelopingLowerUrinaryTract_e14.5_ urethra_emap-30902_k1_1000	DevelopingLowerUrinaryTract_e14.5_ urethra_emap-30902_k1_1000	Gudmap Mouse MOE430.2	0.001869	6	121	LMO4,ELF5,LAD1,KRT5,KRT6A,ANXA8L2
Coexpression Atlas	BM Top 100 - mammary gland	BM Top 100 - mammary gland	Body Map	0.003304	5	74	ELF5,SAA2,GABRP,KRT5,KRT14
Coexpression Atlas	BM Top 100 - vagina	BM Top 100 - vagina	Body Map	0.003773	5	76	DSC3,KRT6B,KRT5,KRT6A,KRT14
Coexpression Atlas	DevelopingLowerUrinaryTract_e14.5_ Genital tubercle_emap-6706_100	DevelopingLowerUrinaryTract_e14.5_ Genital tubercle_emap-6706_100	Gudmap Mouse MOE430.2	0.004293	5	78	GABRP,DSC3,KRT5,KRT6A,KRT14
Coexpression Atlas	BM Top 100 - tongue superior part w_papillae	BM Top 100 - tongue superior part w_papillae	Body Map	0.004867	5	80	SLPI,KRT6B,KRT5,KRT6A,KRT14
Coexpression Atlas	DevelopingLowerUrinaryTract_e14.5_ Genital tubercle F_emap-6706_1000	DevelopingLowerUrinaryTract_e14.5_ Genital tubercle F_emap-6706_1000	Gudmap Mouse MOE430.2	0.005749	12	851	NPR3,ELF5,GABRP,UGT8,SOSTDC1,DSC2,DSC3,FGFBP1,KRT5,KRT6A,ANXA8L2,KRT14
Coexpression Atlas	DevelopingLowerUrinaryTract_adult_ureter_emap-29479_1000	DevelopingLowerUrinaryTract_adult_ureter_emap-29479_1000	Gudmap Mouse MOE430.2	0.009242	11	737	SLC34A2,ELF5,TFCP2L1,GABRP,LAD1,DSC3,FGFBP1,KRT5,GSDMC,ANXA8L2,KRT14
Coexpression Atlas	DevelopingLowerUrinaryTract_P1_bladder_J_emap-30374_k5_1000	DevelopingLowerUrinaryTract_P1_bladder_J_emap-30374_k5_1000	Gudmap Mouse MOE430.2	0.01016	6	162	ELF5,LAD1,KRT5,KRT6A,GSDMC,ANXA8L2
Coexpression Atlas	DevelopingLowerUrinaryTract_e14.5_ Genital tubercle_emap-6706_1000	DevelopingLowerUrinaryTract_e14.5_ Genital tubercle_emap-6706_1000	Gudmap Mouse MOE430.2	0.01401	11	770	NPR3,GABRP,UGT8,SOSTDC1,DSC2,DSC3,FGFBP1,KRT5,KRT6A,ANXA8L2,KRT14
Coexpression Atlas	DevelopingLowerUrinaryTract_e13.5_bladder neck-urethr epithel_emap-30875_1000	DevelopingLowerUrinaryTract_e13.5_bladder neck-urethr epithel_emap-30875_1000	Gudmap Mouse MOE430.2	0.02056	11	802	ELF5,GABRP,UGT8,LAD1,DSC2,DSC3,FGFBP1,KRT5,KRT6A,ANXA8L2,KRT14
Coexpression Atlas	DevelopingLowerUrinaryTract_e14.5_ urethra_emap-30892_k5_1000	DevelopingLowerUrinaryTract_e14.5_ urethra_emap-30892_k5_1000	Gudmap Mouse MOE430.2	0.0222	5	109	LMO4,ELF5,LAD1,KRT5,ANXA8L2
Coexpression Atlas	DevelopingLowerUrinaryTract_e15.5_Urothelium_emap-28091_k5_1000	DevelopingLowerUrinaryTract_e15.5_Urothelium_emap-28091_k5_1000	Gudmap Mouse MOE430.2	0.02236	7	281	LMO4,ELF5,TFCP2L1,LAD1,FGFBP1,GSDMC,ANXA8L2
Coexpression Atlas	DevelopingLowerUrinaryTract_adult_ureter_emap-29479_k3_500	DevelopingLowerUrinaryTract_adult_ureter_emap-29479_k3_500	Gudmap Mouse MOE430.2	0.02425	5	111	ELF5,LAD1,KRT5,GSDMC,ANXA8L2
Coexpression Atlas	DevelopingLowerUrinaryTract_e15.5_Urothelium_emap-28091_k1_500	DevelopingLowerUrinaryTract_e15.5_Urothelium_emap-28091_k1_500	Gudmap Mouse MOE430.2	0.03395	5	119	ELF5,UGT8,LAD1,DSC2,ANXA8L2
Coexpression Atlas	DevelopingLowerUrinaryTract_e14.5_ Genital tubercle F_emap-6706_500	DevelopingLowerUrinaryTract_e14.5_ Genital tubercle F_emap-6706_500	Gudmap Mouse MOE430.2	0.04251	8	429	GABRP,UGT8,SOSTDC1,DSC3,KRT5,KRT6A,ANXA8L2,KRT14
Coexpression Atlas	DevelopingLowerUrinaryTract_e14.5_ Genital tubercle M_emap-6706_500	DevelopingLowerUrinaryTract_e14.5_ Genital tubercle M_emap-6706_500	Gudmap Mouse MOE430.2	0.04251	8	429	GABRP,UGT8,SOSTDC1,DSC2,DSC3,KRT5,KRT6A,KRT14
Coexpression Atlas	DevelopingKidney_e15.5_anlage of loop of Henle_emap-31283_k2_500	DevelopingKidney_e15.5_anlage of loop of Henle_emap-31283_k2_500	Gudmap Mouse MOE430.2	0.0436	4	62	ELF5,TFCP2L1,UGT8,FGFBP1
Computational	module_297	Genes in module_297	MSigDb: C4 - CM: Cancer Modules	2.369e-12	10	79	LGALS7,SAA1,CDH3,DSC3,FGFBP1,KRT6B,KRT5,KRT6A,ANXA8L2,KRT14
Computational	module_357	Genes in module_357	MSigDb: C4 - CM: Cancer Modules	2.369e-12	10	79	LGALS7,SAA1,CDH3,DSC3,FGFBP1,KRT6B,KRT5,KRT6A,ANXA8L2,KRT14
Computational	module_154	Genes in module_154	MSigDb: C4 - CM: Cancer Modules	5.176e-09	8	74	LGALS7,SAA1,CDH3,DSC3,FGFBP1,KRT6B,KRT5,ANXA8L2
Computational	module_298	Genes in module_298	MSigDb: C4 - CM: Cancer Modules	1.679e-06	5	26	KRT6B,KRT5,KRT6A,KRT16,KRT14
Computational	module_68	Genes in module_68	MSigDb: C4 - CM: Cancer Modules	1.679e-06	5	26	KRT6B,KRT5,KRT6A,KRT16,KRT14
Computational	module_153	Genes in module_153	MSigDb: C4 - CM: Cancer Modules	6.984e-06	5	34	KRT6B,KRT5,KRT6A,KRT16,KRT14
Computational	module_342	Genes in module_342	MSigDb: C4 - CM: Cancer Modules	0.0002563	7	200	SLPI,CDH3,LAD1,KRT6B,KRT5,KRT6A,KRT14
Computational	module_438	Genes in module_438	MSigDb: C4 - CM: Cancer Modules	0.006722	4	67	KRT6B,KRT5,KRT6A,KRT14
Computational	GNF2_SERPINB5	Neighborhood of SERPINB5	MSigDb: C4 - CGN: Cancer Gene Neighborhood	0.007961	3	25	CDH3,FGFBP1,KRT5
Computational	module_6	Genes in module_6	MSigDb: C4 - CM: Cancer Modules	0.025	7	406	LMO4,SLPI,GABRP,RARRES1,KRT5,PROM1,KRT14
Computational	module_105	Genes in module_105	MSigDb: C4 - CM: Cancer Modules	0.03875	5	194	LMO4,SAA1,CDH3,LAD1,ANXA8L2
Drug	CID000010461	sulfur mustard	Stitch	7.799e-05	7	130	CNGA1,KRT6C,KRT6B,KRT5,KRT6A,KRT16,KRT14
Drug	CID000002791	clobetasol propionate	Stitch	0.0001423	4	17	KRT6C,KRT6B,KRT6A,KRT16
Drug	CID000002202	dithranol	Stitch	0.0001825	4	18	KRT6C,KRT6B,KRT6A,KRT16
Drug	CID000032797	clobetasol	Stitch	0.0002878	4	20	KRT6C,KRT6B,KRT6A,KRT16
Drug	CID000004545	novobiocin	Stitch	0.0003985	7	165	KRT6C,ART3,KRT6B,KRT5,KRT6A,KRT16,KRT14
Drug	CID000016533	betamethasone valerate	Stitch	0.001197	4	28	KRT6C,KRT6B,KRT6A,KRT16
Drug	CID000002522	calcipotriol	Stitch	0.001542	5	69	KRT6C,KRT6B,KRT6A,KRT16,KRT14
Drug	CID000068111	chrysarobin	Stitch	0.003789	4	37	KRT6C,KRT6B,KRT6A,KRT14
Drug	CID000010187	anthralin	Stitch	0.02027	4	56	KRT6C,KRT6B,KRT6A,KRT16
Drug	CID000000496	N1-acetylspermidine	Stitch	0.02591	3	20	KRT6C,KRT6B,KRT6A
Drug	D004054	Diethylstilbestrol	CTD	0.04147	10	756	LMO4,SLPI,ELF5,GABRP,SOSTDC1,FGFBP1,KRT6B,KRT6A,PROM1,KRT16
Disease	C535957	Epidermolysis bullosa herpetiformis, Dowling-Meara	CTD	0.0009745	2	2	KRT5,KRT14
Disease	D053549	Pachyonychia Congenita	CTD	0.0009745	2	2	KRT6A,KRT16
Disease	C535961	Epidermolysis bullosa simplex, Koebner type	CTD	0.0009745	2	2	KRT5,KRT14
Disease	131900	EPIDERMOLYSIS BULLOSA SIMPLEX, GENERALIZED	OMIM	0.0009745	2	2	KRT5,KRT14
Disease	131760	EPIDERMOLYSIS BULLOSA SIMPLEX, DOWLING-MEARA TYPE	OMIM	0.0009745	2	2	KRT5,KRT14
Disease	131800	EPIDERMOLYSIS BULLOSA SIMPLEX, LOCALIZED	OMIM	0.002916	2	3	KRT5,KRT14
Disease	C535960	Epidermolysis bullosa simplex, Cockayne-Touraine type	CTD	0.002916	2	3	KRT5,KRT14

## Sheet: Table S9f
Supplementary Table 9f. Analysis of Cluster 6 genes in Supplementary Table 6f using ToppGene Suite
Column Description
Category	Gene Set category for the ToppCluster Gene Set Library.
ID	The specific ID of the Gene Set that is enriched in the database.
Name	The systematic name of the Gene Set, which is typically viewed as the study from which the gene set originated.
Source	The specific database that the Gene Sets and categories were taken from.
P-value	The p-value for the enrichrichment of the gene set within the gene list.
Hit Count in Query List	The number of genes in the gene list that are in the Gene Set.
Hit Count in Genome	The total number of genes in the Gene Set.
Hit in Query List	List of genes in the dataset that belong to the specific Gene Set.
Category	ID	Name	Source	P-value	Hit Count in Query List	Hit Count in Genome	Hit in Query List
GO: Molecular Function	GO:0002162	dystroglycan binding		0.006247	2	5	AGR3,AGR2
GO: Biological Process	GO:0060740	prostate gland epithelium morphogenesis		0.03133	3	32	ESR1,FOXA1,AR
GO: Biological Process	GO:0060512	prostate gland morphogenesis		0.03768	3	34	ESR1,FOXA1,AR
GO: Biological Process	GO:0030520	intracellular estrogen receptor signaling pathway		0.04483	3	36	ESR1,FOXA1,AR
GO: Biological Process	GO:0060745	mammary gland branching involved in pregnancy		0.04855	2	6	ESR1,AR
Pathway	hnf3apathway	FOXA1 transcription factor network	NCI-Nature Curated	0.0005727	3	43	ESR1,FOXA1,AR
Pathway	WP170	Nuclear Receptors	WikiPathways	0.03385	2	38	ESR1,AR
Pathway	PW:0000172	spinobulbar muscular atrophy	Pathway Ontology	0.04467	1	1	AR
Pubmed	17077188	Fetal onset of aberrant gene expression relevant to pulmonary carcinogenesis in lung adenocarcinoma development induced by in utero arsenic exposure.		0.008698	3	16	ESR1,AGR2,TFF3
Pubmed	18178153	Hepatocyte nuclear factor-3 alpha (HNF-3alpha) negatively regulates androgen receptor transactivation in prostate cancer cells.		0.01138	2	2	FOXA1,AR
Pubmed	12750453	The role of hepatocyte nuclear factor-3 alpha (Forkhead Box A1) and androgen receptor in transcriptional regulation of prostatic genes.		0.01138	2	2	FOXA1,AR
Pubmed	17638386	Cellular localization of androgen and estrogen receptors in mouse-derived motoneuron hybrid cells and mouse facial motoneurons.		0.01138	2	2	ESR1,AR
Pubmed	12031042	Association of oestrogen receptor alpha polymorphisms and androgen receptor CAG trinucleotide repeats with male infertility: a study in 109 Greek infertile men.		0.01138	2	2	ESR1,AR
Pubmed	17187234	ESR1, AR, body size, and breast cancer risk in Hispanic and non-Hispanic white women living in the Southwestern United States.		0.01138	2	2	ESR1,AR
Pubmed	21572438	Reprogramming transcription by distinct classes of enhancers functionally defined by eRNA.		0.01138	2	2	FOXA1,AR
Pubmed	18559568	Differential expression of genes related to androgen and estrogen metabolism in hereditary versus sporadic prostate cancer.		0.01138	2	2	ESR1,AR
Pubmed	20846920	Selected estrogen receptor 1 and androgen receptor gene polymorphisms in relation to risk of breast cancer and fibrocystic breast conditions among Chinese women.		0.01138	2	2	ESR1,AR
Pubmed	15827868	The relation of the XbaI and PvuII polymorphisms of the estrogen receptor gene and the CAG repeat polymorphism of the androgen receptor gene to peak bone mass and bone turnover rate among young healthy men.		0.01138	2	2	ESR1,AR
Pubmed	14960012	Aggression and arginine vasopressin immunoreactivity regulation by androgen receptor and estrogen receptor alpha.		0.01138	2	2	ESR1,AR
Pubmed	20353269	Interaction between estrogens and androgen receptor genes microsatellites, prostate-specific antigen and androgen receptor expressions in breast cancer.		0.01138	2	2	ESR1,AR
Pubmed	19821763	Androgen receptor disruption increases the osteogenic response to mechanical loading in male mice.		0.01138	2	2	ESR1,AR
Pubmed	21701558	Androgen receptor driven transcription in molecular apocrine breast cancer is mediated by FoxA1.		0.01138	2	2	FOXA1,AR
Pubmed	9647203	The role of estrogen receptors and androgen receptors in sex steroid regulation of B lymphopoiesis.		0.01138	2	2	ESR1,AR
Pubmed	20878115	Loss of ERa and FOXA1 expression in a progression model of luminal type breast cancer: insights from PyMT transgenic mouse model.		0.01138	2	2	ESR1,FOXA1
Pubmed	18809737	Differential regulation of bone and body composition in male mice with combined inactivation of androgen and estrogen receptor-alpha.		0.01138	2	2	ESR1,AR
Pubmed	15935701	Diversity of the protein disulfide isomerase family: identification of breast tumor induced Hag2 and Hag3 as novel members of the protein family.		0.01138	2	2	AGR3,AGR2
Pubmed	10666389	Carcinoembryonic antigen family members CEACAM6 and CEACAM7 are differentially expressed in normal tissues and oppositely deregulated in hyperplastic colorectal polyps and early adenomas.		0.01138	2	2	CEACAM6,CEACAM7
Pubmed	19605405	The cell fate determination factor DACH1 is expressed in estrogen receptor-alpha-positive breast cancer and represses estrogen receptor-alpha signaling.		0.01138	2	2	ESR1,DACH1
Pubmed	16087863	From the Cover: Location analysis of estrogen receptor alpha target promoters reveals that FOXA1 defines a domain of the estrogen response.		0.01138	2	2	ESR1,FOXA1
Pubmed	21741601	Targeting androgen receptor in estrogen receptor-negative breast cancer.		0.01138	2	2	ESR1,AR
Pubmed	17453687	Expression of estrogen and androgen receptors in children with hypospadias: preliminary report.		0.01138	2	2	ESR1,AR
Pubmed	12389206	Roles of estrogen receptor alpha and androgen receptor in the regulation of neuronal nitric oxide synthase.		0.01138	2	2	ESR1,AR
Pubmed	16469803	Estren behaves as a weak estrogen rather than a nongenomic selective activator in the mouse uterus.		0.01138	2	2	ESR1,AR
Pubmed	11564035	The association of androgen- and oestrogen-receptor gene polymorphisms with urolithiasis in men.		0.01138	2	2	ESR1,AR
Pubmed	16223864	17beta-estradiol induces apoptosis in the developing rodent prostate independently of ERalpha or ERbeta.		0.0341	2	3	ESR1,AR
Pubmed	16647340	Transgenic introduction of androgen receptor into estrogen-receptor-, progesterone-receptor-, and androgen-receptor-negative breast cancer cells renders them responsive to hormonal manipulation.		0.0341	2	3	ESR1,AR
Pubmed	16317584	Microsatellite profile in hormonal receptor genes associated with breast cancer.		0.0341	2	3	ESR1,AR
Pubmed	17365134	Comparison of the polymorphisms of androgen receptor gene and estrogen alpha and beta gene between adolescent females with first-onset major depressive disorder and controls.		0.0341	2	3	ESR1,AR
Pubmed	16791593	Combined profile of the tandem repeats CAG, TA and CA of the androgen and estrogen receptor genes in breast cancer.		0.0341	2	3	ESR1,AR
Pubmed	11595700	Allelic variants of aromatase and the androgen and estrogen receptors: toward a multigenic model of prostate cancer risk.		0.0341	2	3	ESR1,AR
Pubmed	21896736	Developmental basis of sexually dimorphic digit ratios.		0.0341	2	3	ESR1,AR
Pubmed	16123086	Estrogen receptors alpha and beta (ERalpha and ERbeta) and androgen receptor (AR) in human sperm: localization of ERbeta and AR in mitochondria of the midpiece.		0.0341	2	3	ESR1,AR
Pubmed	12399534	Localization of androgen and estrogen receptors in adult male mouse reproductive tract.		0.0341	2	3	ESR1,AR
Pubmed	19592451	Phthalates impair germ cell number in the mouse fetal testis by an androgen- and estrogen-independent mechanism.		0.0341	2	3	ESR1,AR
Pubmed	14747651	Brain masculinization requires androgen receptor function.		0.0341	2	3	ESR1,AR
Pubmed	18952763	Association between estrogen and androgen receptor genes and prostate cancer risk.		0.0341	2	3	ESR1,AR
Pubmed	12727923	A functional androgen receptor is not sufficient to allow estradiol to protect bone after gonadectomy in estradiol receptor-deficient mice.		0.0341	2	3	ESR1,AR
Pubmed	17160687	Expression of androgen and estrogen receptors in human scalp mesenchymal cells in vitro.		0.0341	2	3	ESR1,AR
Pubmed	15772083	Endogenous coactivator ARA70 interacts with estrogen receptor alpha (ERalpha) and modulates the functional ERalpha/androgen receptor interplay in MCF-7 cells.		0.0341	2	3	ESR1,AR
Pubmed	16046054	Detection of mRNA levels for the estrogen alpha, estrogen beta and androgen nuclear receptor genes in archival breast cancer tissue.		0.0341	2	3	ESR1,AR
Pubmed	15609040	Localization of steroid hormone receptors in the apocrine sweat glands of the human axilla.		0.0341	2	3	ESR1,AR
Pubmed	11397855	Polymorphisms of the androgen receptor gene and the estrogen receptor beta gene are associated with androgen levels in women.		0.0341	2	3	ESR1,AR
Pubmed	15654614	Investigation of hormone receptor genes in migraine.		0.0341	2	3	ESR1,AR
Pubmed	22531679	Expression of estrogen and androgen receptors in differentiated thyroid cancer: an additional criterion to assess the patient's risk.		0.0341	2	3	ESR1,AR
Pubmed	16166216	Expression of androgen and estrogen receptors in sertoli cells: studies using the mouse SK11 cell line.		0.0341	2	3	ESR1,AR
Pubmed	20615892	Inherited variations in AR, ESR1, and ESR2 genes are not associated with prostate cancer aggressiveness or with efficacy of androgen deprivation therapy.		0.0341	2	3	ESR1,AR
Pubmed	20439495	Heat shock protein 27 is required for sex steroid receptor trafficking to and functioning at the plasma membrane.		0.0341	2	3	ESR1,AR
Pubmed	17904846	Association of repeat polymorphisms in the estrogen receptors alpha, beta (ESR1, ESR2) and androgen receptor (AR) genes with the occurrence of breast cancer.		0.0341	2	3	ESR1,AR
Pubmed	20299092	CpG islands aberrant hypermethylation of sex hormone receptor superfamily might be involved in the development of leukemic neoplasms.		0.0341	2	3	ESR1,AR
Pubmed	18297304	Influence of surgical trauma on the mRNA expression of sex hormone receptors in PBMCs in male and female patients.		0.0341	2	3	ESR1,AR
Pubmed	19255502	Expression, distribution and regulation of sex steroid hormone receptors in mouse heart.		0.0341	2	3	ESR1,AR
Pubmed	20435684	Stimulation of both estrogen and androgen receptors maintains skeletal muscle mass in gonadectomized male mice but mainly via different pathways.		0.0341	2	3	ESR1,AR
Pubmed	16098017	Association of repeat polymorphisms in the estrogen receptors alpha, beta, and androgen receptor genes with knee osteoarthritis.		0.0341	2	3	ESR1,AR
Pubmed	15541640	Expression of androgen receptor, estrogen receptor alpha and beta in the dermal papilla of human hair follicles in vivo.		0.0341	2	3	ESR1,AR
Pubmed	12895004	The distribution of estrogen receptor beta is distinct to that of estrogen receptor alpha and the androgen receptor in human skin and the pilosebaceous unit.		0.0341	2	3	ESR1,AR
Pubmed	20501593	FOXA1 is an essential determinant of ERalpha expression and mammary ductal morphogenesis.		0.0341	2	3	ESR1,FOXA1
Pubmed	15205473	Regulation of androgen receptor signaling by PTEN (phosphatase and tensin homolog deleted on chromosome 10) tumor suppressor through distinct mechanisms in prostate cancer cells.		0.0341	2	3	ESR1,AR
Pubmed	16365013	Associations between ERalpha, ERbeta, and AR genotypes and colon and rectal cancer.		0.0341	2	3	ESR1,AR
Pubmed	19261198	FOXA1 in breast cancer.		0.0341	2	3	ESR1,FOXA1
Pubmed	15536156	Correlating androgen and estrogen steroid receptor expression with coronary calcification and atherosclerosis in men without known coronary artery disease.		0.0341	2	3	ESR1,AR
Pubmed	17616709	Positive cross-regulatory loop ties GATA-3 to estrogen receptor alpha expression in breast cancer.		0.0341	2	3	ESR1,FOXA1
Pubmed	21878914	Cellular reprogramming by the conjoint action of ERa, FOXA1, and GATA3 to a ligand-inducible growth state.		0.0341	2	3	ESR1,FOXA1
Pubmed	17241382	Steroid hormones polymorphisms and cholelithiasis in Greek population.		0.0341	2	3	ESR1,AR
Interaction	int:LYPD3	LYPD3 interactions		0.01057	2	4	AGR3,AGR2
Interaction	int:AHR	AHR interactions		0.02411	3	38	ESR1,FOXA1,AR
Interaction	int:DSCAM	DSCAM interactions		0.02635	2	6	ESR1,FOXA1
Interaction	int:ARID5A	ARID5A interactions		0.04908	2	8	ESR1,AR
Gene Family	PDI	Protein Disulfide Isomerases	genenames.org	0.002131	2	19	AGR3,AGR2
Coexpression	LIEN_BREAST_CARCINOMA_METAPLASTIC_VS_DUCTAL_DN	Genes down-regulated between two breast carcinoma subtypes: metaplastic (MCB) and ductal (DCB).	MSigDB: C2.cgp	5.097e-19	14	110	ABCC11,DNALI1,ESR1,AGR3,DACH1,DYNLRB2,FOXA1,CEACAM6,KLHDC9,TBC1D9,RSPH1,AGR2,TFF3,AR
Coexpression	SMID_BREAST_CANCER_RELAPSE_IN_BRAIN_DN	Genes down-regulated in brain relapse of breast cancer.	MSigDB: C2.cgp	1.407e-16	12	84	RBM47,DNALI1,ESR1,DACH1,RAB27B,SLC44A4,GALNT6,FOXA1,TBC1D9,AGR2,TFF3,AR
Coexpression	17205517-Top100GoodPrognosisGenes	Human Breast_O'Brien07_Top100GoodPrognosisGenes	GeneSigDB	2.2e-16	12	87	FLT3,PRR15,DNALI1,ESR1,AGR3,RAB27B,GALNT6,FOXA1,TMC5,TBC1D9,AGR2,TFF3
Coexpression	17603561-STable1	Human Breast_Lien07_213genes	GeneSigDB	8.179e-16	14	183	ABCC11,DNALI1,ESR1,AGR3,DACH1,DYNLRB2,FOXA1,CEACAM6,KLHDC9,TBC1D9,RSPH1,AGR2,TFF3,AR
Coexpression	SENGUPTA_NASOPHARYNGEAL_CARCINOMA_DN	Genes down-regulated in nsopharyngeal carcinoma relative to the normal tissue.	MSigDB: C2.cgp	1.625e-13	15	341	LOC440335,SPAG17,PRR15,DNALI1,SLC2A10,SLC44A4,DYNLRB2,FLJ38379,TSPAN1,KLHDC9,SPEF2,TMC5,RSPH1,AGR2,TFF3
Coexpression	DOANE_BREAST_CANCER_ESR1_UP	Genes changed in breast cancer samples according to the ESR1 [Gene ID=2099] status: ER positive vs ER negative tumors.	MSigDB: C2.cgp	3.213e-13	11	110	DNALI1,ESR1,DACH1,SLC44A4,FOXA1,TSPAN1,TMC5,TBC1D9,AGR2,TFF3,AR
Coexpression	CHARAFE_BREAST_CANCER_LUMINAL_VS_MESENCHYMAL_UP	Genes up-regulated in luminal-like breast cancer cell lines compared to the mesenchymal-like ones.	MSigDB: C2.cgp	3.265e-13	16	446	RBM47,ABCC11,PRR15,EPB41L5,ESR1,ANKRD30A,RAB27B,GALNT6,FOXA1,FLJ38379,CEACAM6,TSPAN1,KIAA1244,RSPH1,AGR2,TFF3
Coexpression	CHARAFE_BREAST_CANCER_LUMINAL_VS_BASAL_UP	Genes up-regulated in luminal-like breast cancer cell lines compared to the basal-like ones.	MSigDB: C2.cgp	5.677e-13	15	371	DNALI1,ESR1,SLC2A10,DACH1,ANKRD30A,SLC44A4,GALNT6,FOXA1,FLJ38379,KIAA1244,KLHDC9,RSPH1,AGR2,TFF3,AR
Coexpression	SMID_BREAST_CANCER_BASAL_DN	Genes down-regulated in basal subtype of breast cancer samles.	MSigDB: C2.cgp	8.143e-13	18	692	RBM47,DNALI1,ESR1,SLC2A10,DACH1,LRRC6,RAB27B,SLC44A4,GALNT6,FOXA1,GP2,CEACAM6,TSPAN1,TMC5,TBC1D9,AGR2,TFF3,AR
Coexpression	18662380-S3-ESR1	Human Breast_Wirapati08_288genes_ESR1_Module	GeneSigDB	9.562e-12	13	276	RBM47,PRR15,DNALI1,ESR1,AGR3,DACH1,LRRC6,FOXA1,TSPAN1,TBC1D9,AGR2,TFF3,AR
Coexpression	16491124-SuppTable1	Human Breast_Doane06_145genes	GeneSigDB	9.905e-12	10	102	DNALI1,ESR1,DACH1,SLC44A4,FOXA1,TSPAN1,TBC1D9,AGR2,TFF3,AR
Coexpression	16115903-TableS1	Human Breast_Rouzier05_298genes_4classes	GeneSigDB	1.151e-11	13	280	DNALI1,ESR1,SLC2A10,DACH1,SLC44A4,GALNT6,FOXA1,CEACAM6,TSPAN1,TBC1D9,AGR2,TFF3,AR
Coexpression	16912175-SuppTable3b	Human HeadandNeck_Sengupta06_429genes	GeneSigDB	2.92e-11	13	301	SPAG17,PRR15,DNALI1,SLC2A10,SLC44A4,DYNLRB2,TSPAN1,KLHDC9,SPEF2,TMC5,RSPH1,AGR2,TFF3
Coexpression	FARMER_BREAST_CANCER_BASAL_VS_LULMINAL	Genes which best discriminated between two groups of breast cancer according to the status of ESR1 and AR [Gene ID=2099, 367]: basal (ESR1- AR-) and luminal (ESR1+ AR+).	MSigDB: C2.cgp	9.129e-11	13	329	RBM47,DNALI1,ESR1,SLC2A10,DACH1,SLC44A4,GALNT6,FOXA1,TSPAN1,TBC1D9,AGR2,TFF3,AR
Coexpression	SMID_BREAST_CANCER_RELAPSE_IN_BONE_UP	Genes up-regulated in bone relapse of breast cancer.	MSigDB: C2.cgp	3.605e-10	9	96	DNALI1,ESR1,SLC44A4,GALNT6,GP2,CEACAM6,TSPAN1,AGR2,TFF3
Coexpression	19010862-TableS1	Human Breast_Laere08_263genes	GeneSigDB	8.582e-09	10	199	DNALI1,ESR1,AGR3,DACH1,ANKRD30A,SLC44A4,KIAA1244,KLHDC9,TBC1D9,TFF3
Coexpression	18425577-TableS3a	Human Breast_Creighton09_594genes	GeneSigDB	7.643e-08	12	443	RBM47,DNALI1,ESR1,DACH1,LRRC6,SLC44A4,GALNT6,FOXA1,TSPAN1,TBC1D9,AGR2,TFF3
Coexpression	DOANE_BREAST_CANCER_CLASSES_UP	Genes up-regulated in ER(-) / PR(-) breast tumors (do not express ESR1 and PGR [Gene ID=2099, 5241]) with molecular similarity to ER(+) (class A) relative to the rest of the ER(-) / PR(-) samples (class B).	MSigDB: C2.cgp	1.243e-07	7	71	GALNT6,FOXA1,CEACAM6,TBC1D9,AGR2,TFF3,AR
Coexpression	16288205-GeneTable3	Human Breast_Charafe-Jauffret06_1309genes	GeneSigDB	1.578e-07	15	886	RBM47,ABCC11,PRR15,EPB41L5,ESR1,ANKRD30A,RAB27B,GALNT6,FOXA1,CEACAM6,TSPAN1,KIAA1244,RSPH1,AGR2,TFF3
Coexpression	GOZGIT_ESR1_TARGETS_DN	Genes down-regulated in TMX2-28 cells (breast cancer) which do not express ESR1 [Gene ID=2099]) compared to the parental MCF7 cells which do.	MSigDB: C2.cgp	2.091e-07	14	750	LOC440335,EPB41L5,ESR1,AGR3,SLC2A10,DACH1,RAB27B,FOXA1,CEACAM6,TSPAN1,TBC1D9,AGR2,TFF3,AR
Coexpression	16288205-GeneTable2	Human Breast_Charafe-Jauffret06_1233genes	GeneSigDB	5.612e-07	14	809	DNALI1,ESR1,SLC2A10,DACH1,ANKRD30A,SLC44A4,GALNT6,FOXA1,KIAA1244,KLHDC9,RSPH1,AGR2,TFF3,AR
Coexpression	16491124-Table1	Human Breast_Doane06_138genes	GeneSigDB	1.535e-06	7	101	GALNT6,FOXA1,CEACAM6,TBC1D9,AGR2,TFF3,AR
Coexpression	16141321-Figure1	Human Breast_Miller05_32genes	GeneSigDB	1.557e-06	5	25	DNALI1,DACH1,ANKRD30A,AGR2,TFF3
Coexpression	SMID_BREAST_CANCER_LUMINAL_B_UP	Genes up-regulated in the luminal B subtype of breast cancer.	MSigDB: C2.cgp	1.997e-06	8	169	DNALI1,ESR1,DACH1,FOXA1,GP2,TBC1D9,AGR2,TFF3
Coexpression	15762987-SuppTable4	Human Breast_Abba05_183genes	GeneSigDB	2.878e-06	8	177	ESR1,DACH1,FOXA1,TSPAN1,TBC1D9,AGR2,TFF3,AR
Coexpression	16636340-Table2	Human Breast_Smid06_87genes_BoneMets	GeneSigDB	1.404e-05	6	79	DNALI1,SLC44A4,CEACAM6,TSPAN1,AGR2,TFF3
Coexpression	SMID_BREAST_CANCER_ERBB2_UP	Genes up-regulated in the erbb2 subype of breast cancer samples, characterized by higher expression of ERBB2 [Gene ID=2064].	MSigDB: C2.cgp	1.664e-05	7	142	SLC2A10,SLC44A4,GALNT6,CEACAM6,TSPAN1,TMC5,AR
Coexpression	16651414-Supp4	Human Breast_Bertucci06_527genes	GeneSigDB	4.277e-05	9	356	PRR15,ESR1,SLC2A10,FOXA1,TSPAN1,KIAA1244,TBC1D9,AGR2,AR
Coexpression	16141321-Table2	Human Breast_Miller05_p53	GeneSigDB	7.27e-05	12	816	DNALI1,AGR3,DACH1,ANKRD30A,DYNLRB2,FOXA1,KLHDC9,TBC1D9,RSPH1,AGR2,TFF3,AR
Coexpression	16965636-Figure5	Human Breast_Kapp06_30genes	GeneSigDB	0.0001928	4	25	PRR15,ESR1,FOXA1,AGR2
Coexpression	18698033-tableS1-ESR1	Human Breast_Desmedt08_469genes_ESR1_Module	GeneSigDB	0.0003118	9	450	RBM47,DNALI1,ESR1,GALNT6,FOXA1,GP2,TBC1D9,AGR2,TFF3
Coexpression	16877703-TableS2	Human Lung_Coldren06_305genes	GeneSigDB	0.0003331	7	220	RBM47,FOXA1,TSPAN1,KIAA1244,FAM84B,TMC5,AGR2
Coexpression	COLDREN_GEFITINIB_RESISTANCE_DN	Genes down-regulated in NSCLC (non-small cell lung carcinoma) cell lines resistant to gefitinib [PubChem=123631] compared to the sensitive ones.	MSigDB: C2.cgp	0.0003876	7	225	RBM47,LOC440335,FOXA1,TSPAN1,FAM84B,TMC5,AGR2
Coexpression	19204204-SupplementaryTable4	Human Breast_Parker09_161genes_IntrinsicGenes_RTPCR	GeneSigDB	0.0004306	6	140	DNALI1,ESR1,FOXA1,CAPN13,AGR2,AR
Coexpression	VANTVEER_BREAST_CANCER_ESR1_UP	Up-regulated genes from the optimal set of 550 markers discriminating breast cancer samples by ESR1 [Gene ID=2099] expression: ER(+) vs ER(-) tumors.	MSigDB: C2.cgp	0.0004681	6	142	RBM47,DNALI1,ESR1,FOXA1,TBC1D9,TFF3
Coexpression	16643655-1300GenesList	Human Breast_Hu06_1400genes	GeneSigDB	0.001028	13	1252	RBM47,ABCC11,DNALI1,ESR1,AGR3,PARP9,DACH1,FOXA1,CAPN13,KLHDC9,AGR2,TFF3,AR
Coexpression	20421987-TableS4	Human Lung_Hou10_518genes	GeneSigDB	0.001055	8	381	DNALI1,AGR3,DACH1,RAB27B,SLC44A4,FOXA1,TMC5,AGR2
Coexpression	19036130-TableS1b	Mouse Viral_Mendoza-Villanueva08_350genes	GeneSigDB	0.001221	7	267	RAB27B,SLC44A4,GALNT6,GP2,TSPAN1,AGR2,TFF3
Coexpression	16729877-GeneTable	Human Breast_Sorlie06_54genes_Luminal_v_Basal	GeneSigDB	0.003959	4	52	DNALI1,DYNLRB2,AGR2,TFF3
Coexpression	CREIGHTON_ENDOCRINE_THERAPY_RESISTANCE_5	The 'group 5 set' of genes associated with acquired endocrine therapy resistance in breast tumors expressing ESR1 but not ERBB2 [Gene ID=2099, 2064].	MSigDB: C2.cgp	0.004997	8	470	RAB27B,CEACAM6,TSPAN1,KIAA1244,FAM84B,LOC145837,CEACAM7,AGR2
Coexpression	YANG_BREAST_CANCER_ESR1_BULK_UP	Genes up-regulated in bulk samples from early primary breast tumors expressing ESR1 [Gene ID=2099] vs the ESR1 negative samples.	MSigDB: C2.cgp	0.006384	3	18	DNALI1,FOXA1,TSPAN1
Coexpression	VECCHI_GASTRIC_CANCER_ADVANCED_VS_EARLY_DN	Down-regulated genes distinguishing between two subtypes of gastric cancer: advanced (AGC) and early (EGC).	MSigDB: C2.cgp	0.008253	5	134	GP2,CAPN13,KIAA1244,TMC5,TFF3
Coexpression	19204204-SupplementaryTable1	Human Breast_Parker09_1232genes_IntrinsicGenes_hu2006	GeneSigDB	0.01028	11	1084	ABCC11,DNALI1,ESR1,AGR3,PARP9,DACH1,FOXA1,CAPN13,AGR2,TFF3,AR
Coexpression	16536878-SuppTable4	Human Breast_Muggerud06_27genes_LuminalvNonLuminal	GeneSigDB	0.01036	3	21	ESR1,FOXA1,TFF3
Coexpression	15297395-SuppTable2	Human Lymphoma_Sriuranpong04_373genes	GeneSigDB	0.02156	6	276	DNALI1,CEACAM6,TSPAN1,KIAA1244,AGR2,TFF3
Coexpression	YANG_BREAST_CANCER_ESR1_LASER_UP	Genes up-regulated in laser microdissected (LCM) samples of early primary breast tumors expressing ESR1 [Gene ID=2099] vs the ESR1 negative ones.	MSigDB: C2.cgp	0.02525	3	28	DACH1,AGR2,AR
Coexpression	20368555-TS-1	Human Breast_Barry10_1022genes	GeneSigDB	0.03864	9	815	RBM47,DNALI1,DACH1,SLC44A4,GALNT6,FOXA1,TBC1D9,AGR2,TFF3
Coexpression	CREIGHTON_ENDOCRINE_THERAPY_RESISTANCE_2	The 'group 2 set' of genes associated with acquired endocrine therapy resistance in breast tumors expressing ESR1 and ERBB2 [Gene ID=2099, 2064].	MSigDB: C2.cgp	0.04091	7	458	EFCAB6,DNALI1,DYNLRB2,KLHDC9,SPEF2,LOC145837,RSPH1
Coexpression	18794137-SuppTable1e	Human Breast_Creighton08_643genes	GeneSigDB	0.04148	7	459	RAB27B,CEACAM6,TSPAN1,KIAA1244,FAM84B,CEACAM7,AGR2
Coexpression Atlas	BM Top 100 - trachea	BM Top 100 - trachea	Body Map	1.968e-05	6	75	AGR3,CEACAM6,TSPAN1,TMC5,AGR2,TFF3
Coexpression Atlas	BM Top 100 - prostate gland	BM Top 100 - prostate gland	Body Map	2.133e-05	6	76	RBM47,SLC2A10,SLC44A4,FOXA1,TMC5,AGR2
Coexpression Atlas	BM Top 100 - bronchus	BM Top 100 - bronchus	Body Map	2.498e-05	6	78	AGR3,CEACAM6,TSPAN1,TMC5,AGR2,TFF3
Coexpression Atlas	DevelopingLowerUrinaryTract_adult_ureter_emap-29479_200	DevelopingLowerUrinaryTract_adult_ureter_emap-29479_200	Gudmap Mouse MOE430.2	0.001235	6	150	RAB27B,FOXA1,TSPAN1,CAPN13,AGR2,AR
Coexpression Atlas	DevelopingLowerUrinaryTract_e13.5_bladder epithelial cells_emap-30875_k3_200	DevelopingLowerUrinaryTract_e13.5_bladder epithelial cells_emap-30875_k3_200	Gudmap Mouse MOE430.2	0.01885	3	22	TSPAN1,AGR2,AR
Coexpression Atlas	DevelopingLowerUrinaryTract_adult_ureter_emap-29479_500	DevelopingLowerUrinaryTract_adult_ureter_emap-29479_500	Gudmap Mouse MOE430.2	0.02215	7	374	RAB27B,SLC44A4,FOXA1,TSPAN1,CAPN13,AGR2,AR
Coexpression Atlas	DevelopingLowerUrinaryTract_e13.5_bladder epithelial cells_emap-30875_500	DevelopingLowerUrinaryTract_e13.5_bladder epithelial cells_emap-30875_500	Gudmap Mouse MOE430.2	0.03046	7	393	RBM47,EPB41L5,RAB27B,FOXA1,TSPAN1,AGR2,AR
Coexpression Atlas	DevelopingLowerUrinaryTract_e13.5_bladder neck-urethr epithel_emap-30875_500	DevelopingLowerUrinaryTract_e13.5_bladder neck-urethr epithel_emap-30875_500	Gudmap Mouse MOE430.2	0.03521	7	402	EPB41L5,PARP9,RAB27B,FOXA1,TSPAN1,TBC1D9,AR
Coexpression Atlas	DevelopingLowerUrinaryTract_e14.5_ urogenital sinus_emap-5517_k5_1000	DevelopingLowerUrinaryTract_e14.5_ urogenital sinus_emap-5517_k5_1000	Gudmap Mouse MOE430.2	0.03563	4	79	RAB27B,FOXA1,TSPAN1,AR
Coexpression Atlas	DevelopingLowerUrinaryTract_adult_ureter_emap-29479_1000	DevelopingLowerUrinaryTract_adult_ureter_emap-29479_1000	Gudmap Mouse MOE430.2	0.03702	9	737	RBM47,PARP9,RAB27B,SLC44A4,FOXA1,TSPAN1,CAPN13,AGR2,AR
Coexpression Atlas	DevelopingLowerUrinaryTract_e13.5_bladder epithelial cells_emap-30875_200	DevelopingLowerUrinaryTract_e13.5_bladder epithelial cells_emap-30875_200	Gudmap Mouse MOE430.2	0.04297	5	167	RAB27B,FOXA1,TSPAN1,AGR2,AR
Coexpression Atlas	DevelopingLowerUrinaryTract_e13.5_bladder epithelial cells_emap-30875_100	DevelopingLowerUrinaryTract_e13.5_bladder epithelial cells_emap-30875_100	Gudmap Mouse MOE430.2	0.04755	4	85	RAB27B,FOXA1,TSPAN1,AR
Drug	C027975	flucythrinate	CTD	0.01125	2	2	ESR1,AR
Drug	C008745	4,4'-methylenebis(phenol)	CTD	0.01125	2	2	ESR1,AR
Drug	C028226	taleranol	CTD	0.01125	2	2	ESR1,AR
Drug	C035019	isofenphos	CTD	0.01125	2	2	ESR1,AR
Drug	C043100	pyridate	CTD	0.01125	2	2	ESR1,AR
Drug	C017618	3-phenoxybenzoic acid	CTD	0.01125	2	2	ESR1,AR
Drug	C009540	triclocarban	CTD	0.01125	2	2	ESR1,AR
Drug	C048339	camphoroquinone	CTD	0.01125	2	2	ESR1,AR
Drug	C029659	zearalenol	CTD	0.01125	2	2	ESR1,AR
Drug	C011132	trenbolone acetate	CTD	0.01125	2	2	ESR1,AR
Drug	CID000055994	cyoctol	Stitch	0.01125	2	2	ESR1,AR
Drug	MESH:D019048/C006780-M	Prostatic Intraepithelial Neoplasia affected by bisphenol A	CTD Marker	0.0337	2	3	ESR1,AR
Drug	C101851	2-(((3,5-dichlorophenyl)carbamoyl)oxy)-2-methyl-3-butenoic acid	CTD	0.0337	2	3	ESR1,AR
Drug	MESH:D007938/D026023-M	Leukemia affected by Permethrin	CTD Marker	0.0337	2	3	ESR1,AR
Drug	D004845	Epitestosterone	CTD	0.0337	2	3	ESR1,AR
Drug	C003135	phoxim	CTD	0.0337	2	3	ESR1,AR
Drug	D008939	Mitotane	CTD	0.0337	2	3	ESR1,AR
Drug	C011445	dichlofenthion	CTD	0.0337	2	3	ESR1,AR
Drug	C041062	ethyl bromophos	CTD	0.0337	2	3	ESR1,AR
Drug	C067259	2,4,6-trichlorophenyl-4'-aminophenyl ether	CTD	0.0337	2	3	ESR1,AR
Drug	MESH:D019048/D013739-M	Prostatic Intraepithelial Neoplasia affected by Testosterone	CTD Marker	0.0337	2	3	ESR1,AR
Drug	C006698	mecarzole	CTD	0.0337	2	3	ESR1,AR
Drug	C426783	tolclofos-methyl	CTD	0.0337	2	3	ESR1,AR
Drug	C024292	4-hydroxybenzophenone	CTD	0.0337	2	3	ESR1,AR
Drug	C003600	11-ketotestosterone	CTD	0.0337	2	3	ESR1,AR
Drug	C100038	ethion	CTD	0.0337	2	3	ESR1,AR
Drug	D004849	Phenylphosphonothioic Acid, 2-Ethyl 2-(4-Nitrophenyl) Ester	CTD	0.0337	2	3	ESR1,AR
Drug	C046170	naphthenic acid	CTD	0.0337	2	3	ESR1,AR
Drug	C004663	chloropropylate	CTD	0.0337	2	3	ESR1,AR
Drug	CID000003902	letrozole	Stitch	0.03677	4	67	ESR1,AGR2,TFF3,AR
Disease	D019048	Prostatic Intraepithelial Neoplasia	CTD	0.0008745	2	5	ESR1,AR
Disease	D007938	Leukemia	CTD	0.01995	2	22	ESR1,AR
